# Supplementary material for: Insight into Radical Initiation, Solvent Effects, and Biphenyl Production in Iron–Bisphosphine Cross-Couplings
Source: ACS Catal. 2023 Jun 22;13(13):8987–96. doi: 10.1021/acscatal.3c02008 (PMC10334425; doi:10.1021/acscatal.3c02008)
Supplement: Supplementary file 2 — cs3c02008_si_002.cif [file cs3c02008_si_002.cif]

####################################################################### 
# 
# This file contains crystal structure data downloaded from the 
# Cambridge Structural Database (CSD) hosted by the Cambridge 
# Crystallographic Data Centre (CCDC).
# 
# Full information about CCDC data access policies and citation 
# guidelines are available at http://www.ccdc.cam.ac.uk/access/V1 
# 
# Audit and citation data items may have been added by the CCDC. 
# Please retain this information to preserve the provenance of 
# this file and to allow appropriate attribution of the data. 
# 
#######################################################################

data_neimca01mo
_database_code_depnum_ccdc_archive 'CCDC 2245065'
loop_
_audit_author_name
_audit_author_address
'William Brennessel'
;University of Rochester
United States of America
;
_audit_update_record             
;
2023-02-27 deposited with the CCDC.	2023-04-17 downloaded from the CCDC.
;

_vrf_PLAT302_neimca01mo          
;
PROBLEM: _G Anion/Solvent/Minor-Residue Disorder (Resd  2-4  ) .. 100% 
RESPONSE: The cocrystallized diethyl ether molecule is disordered
in channels along [100]. It was modeled as disordered over a
crystallographic screw axis.
;

_vrf_PLAT860_neimca01mo          
;
PROBLEM: _G Number of Least-Squares Restraints ............. 27 
RESPONSE: Analogous bond lengths and angles along the disordered
diethyl ether molecule were restrained to be similar. Anisotropic
displacement parameters for proximal atoms, including those due
to symmetry, were restrained to be similar and/or constrained to
be equivalent.
;

_audit_creation_date             2023-02-27
_audit_creation_method           
;
Olex2 1.5
(compiled 2023.02.24 svn.rf166f9f3 for OlexSys, GUI svn.r6725)
;
_shelx_SHELXL_version_number     2019/2
_audit_contact_author_address    ?
_audit_contact_author_email      ?
_audit_contact_author_phone      ?
_publ_contact_author_id_orcid    ?
_publ_section_references         
;
Dolomanov, O.V., Bourhis, L.J., Gildea, R.J, Howard, J.A.K. & Puschmann, H.
 (2009), J. Appl. Cryst. 42, 339-341.

#CrysAlisPro, version 171.39.46
Rigaku Oxford Diffraction (2018). <i>CrysAlisPro Software system,
version 171.39.46</i>. Rigaku Corporation, Oxford, UK.

#SHELXL-2018/3
Sheldrick, G. M. (2015b). <i>Acta Cryst.</i> C<b>71</b>, 3--8.

#SHELXT-2018/2
Sheldrick, G. M. (2015a). <i>Acta Cryst.</i> A<b>71</b>, 3--8.
;
_chemical_name_common            ?
_chemical_name_systematic        ?
_chemical_formula_moiety         'C16 H28 Br2 Fe P2, 0.5(C4 H10 O)'
_chemical_formula_sum            'C18 H33 Br2 Fe O0.50 P2'
_chemical_formula_weight         535.05
_chemical_absolute_configuration ad
_chemical_melting_point          ?
_chemical_oxdiff_formula         ?
loop_
_atom_type_symbol
_atom_type_description
_atom_type_scat_dispersion_real
_atom_type_scat_dispersion_imag
_atom_type_scat_source
C C 0.0033 0.0016 'International Tables Vol C Tables 4.2.6.8 and 6.1.1.4'
H H 0.0000 0.0000 'International Tables Vol C Tables 4.2.6.8 and 6.1.1.4'
Br Br -0.2901 2.4595 'International Tables Vol C Tables 4.2.6.8 and 6.1.1.4'
Fe Fe 0.3463 0.8444 'International Tables Vol C Tables 4.2.6.8 and 6.1.1.4'
O O 0.0106 0.0060 'International Tables Vol C Tables 4.2.6.8 and 6.1.1.4'
P P 0.1023 0.0942 'International Tables Vol C Tables 4.2.6.8 and 6.1.1.4'

_shelx_space_group_comment       
;
The symmetry employed for this shelxl refinement is uniquely defined
by the following loop, which should always be used as a source of
symmetry information in preference to the above space-group names.
They are only intended as comments.
;
_space_group_crystal_system      orthorhombic
_space_group_IT_number           19
_space_group_name_H-M_alt        'P 21 21 21'
_space_group_name_Hall           'P 2ac 2ab'
loop_
_space_group_symop_operation_xyz
'x, y, z'
'-x+1/2, -y, z+1/2'
'-x, y+1/2, -z+1/2'
'x+1/2, -y+1/2, -z'

_cell_length_a                   9.6327(2)
_cell_length_b                   11.1804(4)
_cell_length_c                   22.2889(6)
_cell_angle_alpha                90
_cell_angle_beta                 90
_cell_angle_gamma                90
_cell_volume                     2400.46(12)
_cell_formula_units_Z            4
_cell_measurement_reflns_used    14872
_cell_measurement_temperature    99.9(3)
_cell_measurement_theta_max      30.9250
_cell_measurement_theta_min      2.3260
_shelx_estimated_absorpt_T_max   0.664
_shelx_estimated_absorpt_T_min   0.363
_exptl_absorpt_coefficient_mu    4.092
_exptl_absorpt_correction_T_max  1.00000
_exptl_absorpt_correction_T_min  0.62821
_exptl_absorpt_correction_type   multi-scan
_exptl_absorpt_process_details   
;
CrysAlisPro 1.171.39.46 (Rigaku Oxford Diffraction, 2018)
Empirical absorption correction using spherical harmonics,
 implemented in SCALE3 ABSPACK scaling algorithm.
;
_exptl_absorpt_special_details   ?
_exptl_crystal_colour            colourless
_exptl_crystal_colour_primary    colourless
_exptl_crystal_density_diffrn    1.481
_exptl_crystal_density_meas      ?
_exptl_crystal_density_method    ?
_exptl_crystal_description       needle
_exptl_crystal_F_000             1084
_exptl_crystal_size_max          0.311
_exptl_crystal_size_mid          0.118
_exptl_crystal_size_min          0.109
_exptl_transmission_factor_max   ?
_exptl_transmission_factor_min   ?
_diffrn_reflns_av_R_equivalents  0.0474
_diffrn_reflns_av_unetI/netI     0.0421
_diffrn_reflns_Laue_measured_fraction_full 0.999
_diffrn_reflns_Laue_measured_fraction_max 0.999
_diffrn_reflns_limit_h_max       13
_diffrn_reflns_limit_h_min       -12
_diffrn_reflns_limit_k_max       14
_diffrn_reflns_limit_k_min       -15
_diffrn_reflns_limit_l_max       30
_diffrn_reflns_limit_l_min       -29
_diffrn_reflns_number            28378
_diffrn_reflns_point_group_measured_fraction_full 0.999
_diffrn_reflns_point_group_measured_fraction_max 0.999
_diffrn_reflns_theta_full        29.129
_diffrn_reflns_theta_max         29.129
_diffrn_reflns_theta_min         2.303
_diffrn_ambient_environment      N~2~
_diffrn_ambient_temperature      99.9(3)
_diffrn_detector                 'CCD plate'
_diffrn_detector_area_resol_mean ?
_diffrn_detector_type            HyPix
_diffrn_measured_fraction_theta_full 0.999
_diffrn_measured_fraction_theta_max 0.999
_diffrn_measurement_details      
;
List of Runs (angles in degrees, time in seconds):

  # Type    Start    End  Width  t~exp~   \w     \q     \k     \f   Frames
#--------------------------------------------------------------------------
  1  \w     16.00  52.00   0.50    8.52    --   10.95-114.00 165.00   72
  2  \w     38.00  83.00   0.50    8.52    --   10.95-178.00  60.00   90
  3  \w     37.00  72.00   0.50    8.52    --   10.95-177.00  28.00   70
  4  \w     36.00  75.00   0.50    8.52    --   10.95-178.00  90.00   78
  5  \w    -20.00  15.00   0.50    8.52    --  -12.20 -99.00 -30.00   70
  6  \w    -25.00   1.00   0.50    8.52    --  -12.20 -99.00 -90.00   52
  7  \w    -16.00  11.00   0.50    8.52    --  -12.20 -99.00-120.00   54
  8  \w     37.00  83.00   0.50    8.52    --   10.95-178.00-180.00   92
  9  \w    -19.00   6.00   0.50    8.52    --  -12.20 -99.00   0.00   50
 10  \w    -26.00   1.00   0.50    8.52    --  -12.20 -99.00  30.00   54
 11  \w    -26.00   0.00   0.50    8.52    --  -12.20 -99.00  90.00   52
;
_diffrn_measurement_device       'four-circle diffractometer'
_diffrn_measurement_device_type  'XtaLAB Synergy, Dualflex, HyPix'
_diffrn_measurement_method       '\w scans'
_diffrn_orient_matrix_type       
'CrysAlisPro convention (1999,Acta A55,543-557)'
_diffrn_orient_matrix_UB_11      0.0147385000
_diffrn_orient_matrix_UB_12      -0.0316035000
_diffrn_orient_matrix_UB_13      0.0268620000
_diffrn_orient_matrix_UB_21      0.0001414000
_diffrn_orient_matrix_UB_22      0.0546313000
_diffrn_orient_matrix_UB_23      0.0162008000
_diffrn_orient_matrix_UB_31      -0.0721133000
_diffrn_orient_matrix_UB_32      -0.0063667000
_diffrn_orient_matrix_UB_33      0.0054540000
_diffrn_radiation_monochromator  mirror
_diffrn_radiation_probe          x-ray
_diffrn_radiation_type           MoK\a
_diffrn_radiation_wavelength     0.71073
_diffrn_source                   'micro-focus sealed X-ray tube'
_diffrn_source_type              'PhotonJet (Mo) X-ray Source'
_reflns_Friedel_coverage         0.776
_reflns_Friedel_fraction_full    1.000
_reflns_Friedel_fraction_max     1.000
_reflns_number_gt                5859
_reflns_number_total             6459
_reflns_special_details          
;
 Reflections were merged by SHELXL according to the crystal
 class for the calculation of statistics and refinement.
 
 _reflns_Friedel_fraction is defined as the number of unique
 Friedel pairs measured divided by the number that would be
 possible theoretically, ignoring centric projections and
 systematic absences. Completness statistics refer to single and
 composite reflections containing twin component 1 only.
;
_reflns_threshold_expression     'I > 2\s(I)'
_computing_cell_refinement       'CrysAlisPro 1.171.39.46 (Rigaku OD, 2018)'
_computing_data_collection       'CrysAlisPro 1.171.39.46 (Rigaku OD, 2018)'
_computing_data_reduction        'CrysAlisPro 1.171.39.46 (Rigaku OD, 2018)'
_computing_molecular_graphics    'Olex2 1.5 (Dolomanov et al., 2009)'
_computing_publication_material  'Olex2 1.5 (Dolomanov et al., 2009)'
_computing_structure_refinement  'SHELXL 2019/2 (Sheldrick, 2015b)'
_computing_structure_solution    'SHELXT 2018/2 (Sheldrick, 2015a)'
_refine_diff_density_max         0.653
_refine_diff_density_min         -0.783
_refine_diff_density_rms         0.122
_refine_ls_abs_structure_details 
;
 Refined as an inversion twin.
;
_refine_ls_abs_structure_Flack   0.038(18)
_refine_ls_extinction_coef       .
_refine_ls_extinction_method     none
_refine_ls_goodness_of_fit_ref   1.234
_refine_ls_hydrogen_treatment    constr
_refine_ls_matrix_type           full
_refine_ls_number_parameters     238
_refine_ls_number_reflns         6459
_refine_ls_number_restraints     27
_refine_ls_R_factor_all          0.0571
_refine_ls_R_factor_gt           0.0499
_refine_ls_restrained_S_all      1.234
_refine_ls_shift/su_max          0.001
_refine_ls_shift/su_mean         0.000
_refine_ls_structure_factor_coef Fsqd
_refine_ls_weighting_details     
'w=1/[\s^2^(Fo^2^)+10.1535P] where P=(Fo^2^+2Fc^2^)/3'
_refine_ls_weighting_scheme      calc
_refine_ls_wR_factor_gt          0.1022
_refine_ls_wR_factor_ref         0.1038
_refine_special_details          
;
Refined as a 2-component inversion twin.

The diethyl ether solvent molecule is disordered in
channels along [100]. It was modeled as disordered over a
crystallographic screw axis. Analogous bond lengths and angles
along the disordered diethyl ether molecule were restrained to
be similar. Anisotropic displacement parameters for proximal
atoms, including those due to symmetry, were restrained to be
similar and/or constrained to be equivalent.
;
_olex2_refinement_description    
;
1. Twinned data refinement
 Scales: 0.962(18)
 0.038(18)
2. Fixed Uiso
 At 1.2 times of:
  All C(H) groups, All C(H,H) groups
 At 1.5 times of:
  All C(H,H,H) groups
3. Uiso/Uaniso restraints and constraints
C17 \\sim C18 \\sim O1 \\sim C19 \\sim C20: within 2A with sigma of 0.01 and
sigma for terminal atoms of 0.02 within 2A
Uanis(C17) = Uanis(C20)
4. Same fragment restrains
{C20, C19, O1, C18, C17} sigma for 1-2: 0.02, 1-3: 0.04
as in
{C17, C18, O1, C19, C20}
5. Others
 Fixed Sof: C17(0.5) H17A(0.5) H17B(0.5) H17C(0.5) C18(0.5) H18A(0.5)
 H18B(0.5) O1(0.5) C19(0.5) H19A(0.5) H19B(0.5) C20(0.5) H20A(0.5) H20B(0.5)
 H20C(0.5)
6.a Secondary CH2 refined with riding coordinates:
 C18(H18A,H18B), C19(H19A,H19B)
6.b Me refined with riding coordinates:
 C17(H17A,H17B,H17C), C20(H20A,H20B,H20C)
6.c Aromatic/amide H refined with riding coordinates:
 C2(H2), C3(H3), C4(H4), C5(H5)
6.d Idealised Me refined as rotating group:
 C8(H8A,H8B,H8C), C9(H9A,H9B,H9C), C10(H10A,H10B,H10C), C11(H11A,H11B,H11C),
 C13(H13A,H13B,H13C), C14(H14A,H14B,H14C), C15(H15A,H15B,H15C), C16(H16A,H16B,
 H16C)
;
_atom_sites_solution_hydrogens   geom
_atom_sites_solution_primary     dual
_atom_sites_solution_secondary   difmap
loop_
_atom_site_label
_atom_site_type_symbol
_atom_site_fract_x
_atom_site_fract_y
_atom_site_fract_z
_atom_site_U_iso_or_equiv
_atom_site_adp_type
_atom_site_occupancy
_atom_site_site_symmetry_order
_atom_site_calc_flag
_atom_site_refinement_flags_posn
_atom_site_refinement_flags_adp
_atom_site_refinement_flags_occupancy
_atom_site_disorder_assembly
_atom_site_disorder_group
Br1 Br 0.99829(8) 0.60003(7) 0.60657(3) 0.02517(16) Uani 1 1 d . . . . .
Br2 Br 0.91352(8) 0.95153(7) 0.64065(4) 0.02936(18) Uani 1 1 d . . . . .
Fe1 Fe 0.84298(9) 0.74757(10) 0.64250(5) 0.0188(2) Uani 1 1 d . . . . .
P1 P 0.60731(17) 0.74162(17) 0.60587(8) 0.0185(3) Uani 1 1 d . . . . .
P2 P 0.73935(19) 0.68303(18) 0.73640(8) 0.0194(4) Uani 1 1 d . . . . .
C1 C 0.4942(8) 0.7296(6) 0.6718(3) 0.0185(13) Uani 1 1 d . . . . .
C2 C 0.3507(8) 0.7458(7) 0.6675(3) 0.0254(15) Uani 1 1 d . . . . .
H2 H 0.312505 0.771018 0.630326 0.030 Uiso 1 1 calc R U . . .
C3 C 0.2633(8) 0.7267(8) 0.7148(4) 0.033(2) Uani 1 1 d . . . . .
H3 H 0.166615 0.741342 0.710851 0.040 Uiso 1 1 calc R U . . .
C4 C 0.3172(8) 0.6856(9) 0.7686(4) 0.036(2) Uani 1 1 d . . . . .
H4 H 0.257141 0.669571 0.801469 0.044 Uiso 1 1 calc R U . . .
C5 C 0.4594(8) 0.6680(7) 0.7745(4) 0.0265(17) Uani 1 1 d . . . . .
H5 H 0.495797 0.638779 0.811332 0.032 Uiso 1 1 calc R U . . .
C6 C 0.5496(7) 0.6926(7) 0.7270(3) 0.0205(14) Uani 1 1 d . . . . .
C7 C 0.5608(7) 0.6125(8) 0.5569(3) 0.0240(16) Uani 1 1 d . . . . .
C8 C 0.5894(9) 0.5002(7) 0.5928(4) 0.0310(17) Uani 1 1 d . . . . .
H8A H 0.687800 0.497598 0.603853 0.047 Uiso 1 1 calc R U . . .
H8B H 0.566340 0.429776 0.568605 0.047 Uiso 1 1 calc R U . . .
H8C H 0.532459 0.500564 0.629268 0.047 Uiso 1 1 calc R U . . .
C9 C 0.6566(8) 0.6176(8) 0.5019(3) 0.0296(18) Uani 1 1 d . . . . .
H9A H 0.637521 0.690614 0.479057 0.044 Uiso 1 1 calc R U . . .
H9B H 0.639818 0.547585 0.476459 0.044 Uiso 1 1 calc R U . . .
H9C H 0.753604 0.617770 0.515157 0.044 Uiso 1 1 calc R U . . .
C10 C 0.4092(8) 0.6124(9) 0.5359(4) 0.0336(19) Uani 1 1 d . . . . .
H10A H 0.348214 0.596305 0.570177 0.050 Uiso 1 1 calc R U . . .
H10B H 0.396169 0.550227 0.505435 0.050 Uiso 1 1 calc R U . . .
H10C H 0.386249 0.690628 0.518734 0.050 Uiso 1 1 calc R U . . .
C11 C 0.5469(8) 0.8764(7) 0.5677(4) 0.0274(17) Uani 1 1 d . . . . .
H11A H 0.569524 0.946679 0.592072 0.041 Uiso 1 1 calc R U . . .
H11B H 0.446208 0.871812 0.561995 0.041 Uiso 1 1 calc R U . . .
H11C H 0.592682 0.882914 0.528574 0.041 Uiso 1 1 calc R U . . .
C12 C 0.7865(8) 0.7733(9) 0.8046(3) 0.0295(19) Uani 1 1 d . . . . .
C13 C 0.7239(9) 0.8966(9) 0.7981(4) 0.039(2) Uani 1 1 d . . . . .
H13A H 0.752044 0.931088 0.759521 0.059 Uiso 1 1 calc R U . . .
H13B H 0.756601 0.947920 0.830795 0.059 Uiso 1 1 calc R U . . .
H13C H 0.622462 0.890717 0.799631 0.059 Uiso 1 1 calc R U . . .
C14 C 0.7444(10) 0.7147(11) 0.8645(4) 0.053(3) Uani 1 1 d . . . . .
H14A H 0.643073 0.715617 0.868328 0.079 Uiso 1 1 calc R U . . .
H14B H 0.785708 0.759431 0.897863 0.079 Uiso 1 1 calc R U . . .
H14C H 0.777688 0.631932 0.865414 0.079 Uiso 1 1 calc R U . . .
C15 C 0.9461(8) 0.7817(8) 0.8032(3) 0.0266(17) Uani 1 1 d . . . . .
H15A H 0.985896 0.701075 0.804555 0.040 Uiso 1 1 calc R U . . .
H15B H 0.978522 0.827583 0.837993 0.040 Uiso 1 1 calc R U . . .
H15C H 0.975534 0.821827 0.766263 0.040 Uiso 1 1 calc R U . . .
C16 C 0.7686(9) 0.5271(8) 0.7554(4) 0.035(2) Uani 1 1 d . . . . .
H16A H 0.751323 0.477121 0.720066 0.052 Uiso 1 1 calc R U . . .
H16B H 0.705329 0.503535 0.787775 0.052 Uiso 1 1 calc R U . . .
H16C H 0.864771 0.516443 0.768668 0.052 Uiso 1 1 calc R U . . .
C17 C 0.348(5) 0.247(4) 0.4664(18) 0.078(6) Uani 0.5 1 d D U P A -1
H17A H 0.273200 0.188084 0.461865 0.117 Uiso 0.5 1 calc R U P A -1
H17B H 0.316775 0.311345 0.493132 0.117 Uiso 0.5 1 calc R U P A -1
H17C H 0.370927 0.280677 0.427020 0.117 Uiso 0.5 1 calc R U P A -1
C18 C 0.497(3) 0.1767(18) 0.4974(10) 0.058(5) Uani 0.5 1 d D U P A -1
H18A H 0.470537 0.140956 0.536430 0.069 Uiso 0.5 1 calc R U P A -1
H18B H 0.524532 0.110377 0.470510 0.069 Uiso 0.5 1 calc R U P A -1
O1 O 0.6127(16) 0.2505(16) 0.5065(7) 0.068(4) Uani 0.5 1 d D U P A -1
C19 C 0.719(3) 0.184(2) 0.5328(12) 0.071(5) Uani 0.5 1 d D U P A -1
H19A H 0.724324 0.104948 0.512790 0.086 Uiso 0.5 1 calc R U P A -1
H19B H 0.696471 0.170139 0.575524 0.086 Uiso 0.5 1 calc R U P A -1
C20 C 0.885(4) 0.255(4) 0.5278(17) 0.078(6) Uani 0.5 1 d D U P A -1
H20A H 0.955574 0.204893 0.546879 0.117 Uiso 0.5 1 calc R U P A -1
H20B H 0.909327 0.267741 0.485545 0.117 Uiso 0.5 1 calc R U P A -1
H20C H 0.881459 0.332966 0.548312 0.117 Uiso 0.5 1 calc R U P A -1

loop_
_atom_site_aniso_label
_atom_site_aniso_U_11
_atom_site_aniso_U_22
_atom_site_aniso_U_33
_atom_site_aniso_U_23
_atom_site_aniso_U_13
_atom_site_aniso_U_12
Br1 0.0191(3) 0.0320(4) 0.0243(3) -0.0012(3) 0.0008(3) 0.0057(3)
Br2 0.0315(4) 0.0306(4) 0.0259(4) -0.0065(3) 0.0017(3) -0.0102(3)
Fe1 0.0140(4) 0.0256(5) 0.0168(4) -0.0022(5) 0.0002(4) -0.0013(4)
P1 0.0145(7) 0.0232(9) 0.0179(8) -0.0019(8) -0.0021(7) -0.0007(7)
P2 0.0162(8) 0.0248(9) 0.0172(8) 0.0021(7) 0.0007(7) 0.0030(7)
C1 0.015(3) 0.017(3) 0.023(3) -0.009(3) 0.002(3) -0.002(3)
C2 0.021(3) 0.028(4) 0.027(4) -0.014(3) -0.002(3) 0.000(3)
C3 0.016(3) 0.042(5) 0.042(5) -0.022(4) 0.004(3) -0.002(3)
C4 0.023(4) 0.054(6) 0.032(4) -0.007(4) 0.011(4) -0.012(4)
C5 0.026(4) 0.025(4) 0.028(4) 0.002(3) 0.004(3) -0.002(3)
C6 0.016(3) 0.020(3) 0.026(4) 0.000(3) 0.001(3) -0.002(3)
C7 0.016(3) 0.036(4) 0.021(3) -0.007(3) 0.001(3) 0.000(3)
C8 0.028(4) 0.028(4) 0.037(4) -0.007(3) 0.005(4) -0.006(3)
C9 0.018(4) 0.045(5) 0.026(4) -0.009(4) -0.001(3) -0.001(4)
C10 0.020(4) 0.051(5) 0.030(4) -0.013(4) -0.005(3) -0.003(4)
C11 0.029(4) 0.019(4) 0.034(4) 0.000(3) -0.011(3) 0.004(3)
C12 0.020(3) 0.053(6) 0.016(3) -0.006(4) 0.001(3) -0.002(3)
C13 0.026(4) 0.047(5) 0.045(5) -0.026(5) -0.003(4) 0.013(4)
C14 0.041(5) 0.100(9) 0.017(4) -0.003(5) 0.002(4) -0.018(6)
C15 0.021(3) 0.034(4) 0.024(4) -0.007(3) -0.004(3) 0.000(3)
C16 0.030(4) 0.043(5) 0.030(4) 0.011(4) 0.006(3) 0.011(4)
C17 0.106(18) 0.069(8) 0.059(8) -0.016(8) -0.039(12) -0.001(14)
C18 0.089(12) 0.039(9) 0.046(9) -0.015(8) 0.012(10) 0.007(10)
O1 0.104(11) 0.051(7) 0.051(7) -0.009(7) -0.003(8) 0.023(8)
C19 0.102(13) 0.050(10) 0.062(10) -0.011(9) -0.016(10) 0.028(10)
C20 0.106(18) 0.069(8) 0.059(8) -0.016(8) -0.039(12) -0.001(14)

_geom_special_details            
;
 All esds (except the esd in the dihedral angle between two l.s. planes)
 are estimated using the full covariance matrix.  The cell esds are taken
 into account individually in the estimation of esds in distances, angles
 and torsion angles; correlations between esds in cell parameters are only
 used when they are defined by crystal symmetry.  An approximate (isotropic)
 treatment of cell esds is used for estimating esds involving l.s. planes.
;
loop_
_geom_bond_atom_site_label_1
_geom_bond_atom_site_label_2
_geom_bond_distance
_geom_bond_site_symmetry_2
_geom_bond_publ_flag
Br1 Fe1 2.3666(12) . ?
Br2 Fe1 2.3798(13) . ?
Fe1 P1 2.4134(19) . ?
Fe1 P2 2.429(2) . ?
P1 C1 1.834(7) . ?
P1 C7 1.865(8) . ?
P1 C11 1.825(8) . ?
P2 C6 1.843(7) . ?
P2 C12 1.881(8) . ?
P2 C16 1.816(9) . ?
C1 C2 1.397(10) . ?
C1 C6 1.404(10) . ?
C2 H2 0.9500 . ?
C2 C3 1.366(11) . ?
C3 H3 0.9500 . ?
C3 C4 1.385(13) . ?
C4 H4 0.9500 . ?
C4 C5 1.390(11) . ?
C5 H5 0.9500 . ?
C5 C6 1.396(10) . ?
C7 C8 1.514(12) . ?
C7 C9 1.535(10) . ?
C7 C10 1.533(10) . ?
C8 H8A 0.9800 . ?
C8 H8B 0.9800 . ?
C8 H8C 0.9800 . ?
C9 H9A 0.9800 . ?
C9 H9B 0.9800 . ?
C9 H9C 0.9800 . ?
C10 H10A 0.9800 . ?
C10 H10B 0.9800 . ?
C10 H10C 0.9800 . ?
C11 H11A 0.9800 . ?
C11 H11B 0.9800 . ?
C11 H11C 0.9800 . ?
C12 C13 1.512(13) . ?
C12 C14 1.541(12) . ?
C12 C15 1.541(10) . ?
C13 H13A 0.9800 . ?
C13 H13B 0.9800 . ?
C13 H13C 0.9800 . ?
C14 H14A 0.9800 . ?
C14 H14B 0.9800 . ?
C14 H14C 0.9800 . ?
C15 H15A 0.9800 . ?
C15 H15B 0.9800 . ?
C15 H15C 0.9800 . ?
C16 H16A 0.9800 . ?
C16 H16B 0.9800 . ?
C16 H16C 0.9800 . ?
C17 H17A 0.9800 . ?
C17 H17B 0.9800 . ?
C17 H17C 0.9800 . ?
C17 C18 1.78(4) . ?
C18 H18A 0.9900 . ?
C18 H18B 0.9900 . ?
C18 O1 1.40(2) . ?
O1 C19 1.39(2) . ?
C19 H19A 0.9900 . ?
C19 H19B 0.9900 . ?
C19 C20 1.79(5) . ?
C20 H20A 0.9800 . ?
C20 H20B 0.9800 . ?
C20 H20C 0.9800 . ?

loop_
_geom_angle_atom_site_label_1
_geom_angle_atom_site_label_2
_geom_angle_atom_site_label_3
_geom_angle
_geom_angle_site_symmetry_1
_geom_angle_site_symmetry_3
_geom_angle_publ_flag
Br1 Fe1 Br2 118.78(5) . . ?
Br1 Fe1 P1 117.45(6) . . ?
Br1 Fe1 P2 110.14(6) . . ?
Br2 Fe1 P1 106.81(6) . . ?
Br2 Fe1 P2 114.65(7) . . ?
P1 Fe1 P2 84.08(7) . . ?
C1 P1 Fe1 106.8(2) . . ?
C1 P1 C7 105.6(3) . . ?
C7 P1 Fe1 116.5(2) . . ?
C11 P1 Fe1 115.8(3) . . ?
C11 P1 C1 104.2(4) . . ?
C11 P1 C7 106.8(4) . . ?
C6 P2 Fe1 107.0(3) . . ?
C6 P2 C12 107.5(3) . . ?
C12 P2 Fe1 116.0(3) . . ?
C16 P2 Fe1 115.0(3) . . ?
C16 P2 C6 103.6(4) . . ?
C16 P2 C12 106.8(4) . . ?
C2 C1 P1 121.6(6) . . ?
C2 C1 C6 118.3(7) . . ?
C6 C1 P1 119.9(5) . . ?
C1 C2 H2 118.8 . . ?
C3 C2 C1 122.5(8) . . ?
C3 C2 H2 118.8 . . ?
C2 C3 H3 120.4 . . ?
C2 C3 C4 119.3(7) . . ?
C4 C3 H3 120.4 . . ?
C3 C4 H4 120.1 . . ?
C3 C4 C5 119.9(8) . . ?
C5 C4 H4 120.1 . . ?
C4 C5 H5 119.6 . . ?
C4 C5 C6 120.9(8) . . ?
C6 C5 H5 119.6 . . ?
C1 C6 P2 119.6(5) . . ?
C5 C6 P2 121.3(6) . . ?
C5 C6 C1 119.1(7) . . ?
C8 C7 P1 106.8(5) . . ?
C8 C7 C9 110.1(7) . . ?
C8 C7 C10 109.5(7) . . ?
C9 C7 P1 107.1(6) . . ?
C10 C7 P1 114.1(6) . . ?
C10 C7 C9 109.2(6) . . ?
C7 C8 H8A 109.5 . . ?
C7 C8 H8B 109.5 . . ?
C7 C8 H8C 109.5 . . ?
H8A C8 H8B 109.5 . . ?
H8A C8 H8C 109.5 . . ?
H8B C8 H8C 109.5 . . ?
C7 C9 H9A 109.5 . . ?
C7 C9 H9B 109.5 . . ?
C7 C9 H9C 109.5 . . ?
H9A C9 H9B 109.5 . . ?
H9A C9 H9C 109.5 . . ?
H9B C9 H9C 109.5 . . ?
C7 C10 H10A 109.5 . . ?
C7 C10 H10B 109.5 . . ?
C7 C10 H10C 109.5 . . ?
H10A C10 H10B 109.5 . . ?
H10A C10 H10C 109.5 . . ?
H10B C10 H10C 109.5 . . ?
P1 C11 H11A 109.5 . . ?
P1 C11 H11B 109.5 . . ?
P1 C11 H11C 109.5 . . ?
H11A C11 H11B 109.5 . . ?
H11A C11 H11C 109.5 . . ?
H11B C11 H11C 109.5 . . ?
C13 C12 P2 108.3(6) . . ?
C13 C12 C14 111.5(8) . . ?
C13 C12 C15 109.9(8) . . ?
C14 C12 P2 114.1(7) . . ?
C15 C12 P2 104.9(5) . . ?
C15 C12 C14 107.8(7) . . ?
C12 C13 H13A 109.5 . . ?
C12 C13 H13B 109.5 . . ?
C12 C13 H13C 109.5 . . ?
H13A C13 H13B 109.5 . . ?
H13A C13 H13C 109.5 . . ?
H13B C13 H13C 109.5 . . ?
C12 C14 H14A 109.5 . . ?
C12 C14 H14B 109.5 . . ?
C12 C14 H14C 109.5 . . ?
H14A C14 H14B 109.5 . . ?
H14A C14 H14C 109.5 . . ?
H14B C14 H14C 109.5 . . ?
C12 C15 H15A 109.5 . . ?
C12 C15 H15B 109.5 . . ?
C12 C15 H15C 109.5 . . ?
H15A C15 H15B 109.5 . . ?
H15A C15 H15C 109.5 . . ?
H15B C15 H15C 109.5 . . ?
P2 C16 H16A 109.5 . . ?
P2 C16 H16B 109.5 . . ?
P2 C16 H16C 109.5 . . ?
H16A C16 H16B 109.5 . . ?
H16A C16 H16C 109.5 . . ?
H16B C16 H16C 109.5 . . ?
H17A C17 H17B 109.5 . . ?
H17A C17 H17C 109.5 . . ?
H17B C17 H17C 109.5 . . ?
C18 C17 H17A 109.5 . . ?
C18 C17 H17B 109.5 . . ?
C18 C17 H17C 109.5 . . ?
C17 C18 H18A 108.3 . . ?
C17 C18 H18B 108.3 . . ?
H18A C18 H18B 107.4 . . ?
O1 C18 C17 116(2) . . ?
O1 C18 H18A 108.3 . . ?
O1 C18 H18B 108.3 . . ?
C19 O1 C18 109(2) . . ?
O1 C19 H19A 109.0 . . ?
O1 C19 H19B 109.0 . . ?
O1 C19 C20 113(2) . . ?
H19A C19 H19B 107.8 . . ?
C20 C19 H19A 109.0 . . ?
C20 C19 H19B 109.0 . . ?
C19 C20 H20A 109.5 . . ?
C19 C20 H20B 109.5 . . ?
C19 C20 H20C 109.5 . . ?
H20A C20 H20B 109.5 . . ?
H20A C20 H20C 109.5 . . ?
H20B C20 H20C 109.5 . . ?

loop_
_geom_torsion_atom_site_label_1
_geom_torsion_atom_site_label_2
_geom_torsion_atom_site_label_3
_geom_torsion_atom_site_label_4
_geom_torsion
_geom_torsion_site_symmetry_1
_geom_torsion_site_symmetry_2
_geom_torsion_site_symmetry_3
_geom_torsion_site_symmetry_4
_geom_torsion_publ_flag
Fe1 P1 C1 C2 168.2(6) . . . . ?
Fe1 P1 C1 C6 -17.8(6) . . . . ?
Fe1 P1 C7 C8 57.9(5) . . . . ?
Fe1 P1 C7 C9 -60.0(6) . . . . ?
Fe1 P1 C7 C10 179.0(5) . . . . ?
Fe1 P2 C6 C1 1.3(6) . . . . ?
Fe1 P2 C6 C5 -176.2(6) . . . . ?
Fe1 P2 C12 C13 67.4(6) . . . . ?
Fe1 P2 C12 C14 -167.8(6) . . . . ?
Fe1 P2 C12 C15 -50.0(7) . . . . ?
P1 C1 C2 C3 173.9(6) . . . . ?
P1 C1 C6 P2 11.2(8) . . . . ?
P1 C1 C6 C5 -171.2(6) . . . . ?
C1 P1 C7 C8 -60.5(6) . . . . ?
C1 P1 C7 C9 -178.4(5) . . . . ?
C1 P1 C7 C10 60.6(7) . . . . ?
C1 C2 C3 C4 -2.3(13) . . . . ?
C2 C1 C6 P2 -174.6(6) . . . . ?
C2 C1 C6 C5 3.0(11) . . . . ?
C2 C3 C4 C5 2.0(14) . . . . ?
C3 C4 C5 C6 0.8(14) . . . . ?
C4 C5 C6 P2 174.2(7) . . . . ?
C4 C5 C6 C1 -3.3(12) . . . . ?
C6 P2 C12 C13 -52.3(7) . . . . ?
C6 P2 C12 C14 72.6(7) . . . . ?
C6 P2 C12 C15 -169.6(6) . . . . ?
C6 C1 C2 C3 -0.2(12) . . . . ?
C7 P1 C1 C2 -67.2(7) . . . . ?
C7 P1 C1 C6 106.8(6) . . . . ?
C11 P1 C1 C2 45.2(7) . . . . ?
C11 P1 C1 C6 -140.8(6) . . . . ?
C11 P1 C7 C8 -171.0(5) . . . . ?
C11 P1 C7 C9 71.1(6) . . . . ?
C11 P1 C7 C10 -49.9(7) . . . . ?
C12 P2 C6 C1 126.6(6) . . . . ?
C12 P2 C6 C5 -51.0(8) . . . . ?
C16 P2 C6 C1 -120.6(6) . . . . ?
C16 P2 C6 C5 61.8(7) . . . . ?
C16 P2 C12 C13 -163.0(6) . . . . ?
C16 P2 C12 C14 -38.1(7) . . . . ?
C16 P2 C12 C15 79.7(6) . . . . ?
C17 C18 O1 C19 178(2) . . . . ?
C18 O1 C19 C20 164(2) . . . . ?

_shelx_res_file                  
;
TITL neimca01mo_a.res in P2(1)2(1)2(1)
    neimca01mo.res
    created by SHELXL-2019/2 at 08:57:35 on 27-Feb-2023
REM Old TITL NEIMCA01Mo in P2(1)2(1)2(1)
REM SHELXT solution in P2(1)2(1)2(1): R1 0.090, Rweak 0.042, Alpha 0.007
REM <I/s> 2.199 for 24 systematic absences, Orientation as input
REM Flack x = 0.154 ( 0.018 ) from 1929 Parsons' quotients
REM Formula found by SHELXT: C18 P2 Fe Br2
CELL 0.71073 9.6327 11.1804 22.2889 90 90 90
ZERR 4 0.0002 0.0004 0.0006 0 0 0
LATT -1
SYMM 0.5-X,-Y,0.5+Z
SYMM -X,0.5+Y,0.5-Z
SYMM 0.5+X,0.5-Y,-Z
SFAC C H Br Fe O P
UNIT 72 132 8 4 2 8
SIMU 0.01 0.02 2 C17 > C20
EADP C17 C20

L.S. 12
PLAN  14
SIZE 0.311 0.118 0.109
TEMP -173
CONF
BOND $H
list 4
MORE -1
fmap 2
acta 58.261
SHEL 75 0.73
TWIN -1 0 0 0 -1 0 0 0 -1 2
OMIT 2 5 5
OMIT -2 5 5
REM <olex2.extras>
REM <HklSrc "%.\\NEIMCA01Mo.hkl">
REM </olex2.extras>

WGHT    0.000000   10.153501
BASF   0.03850
FVAR       0.41733
BR1   3    0.998289    0.600029    0.606568    11.00000    0.01913    0.03204 =
         0.02434   -0.00118    0.00081    0.00570
BR2   3    0.913521    0.951534    0.640651    11.00000    0.03154    0.03062 =
         0.02592   -0.00651    0.00167   -0.01024
FE1   4    0.842976    0.747570    0.642501    11.00000    0.01395    0.02561 =
         0.01677   -0.00221    0.00023   -0.00126
P1    6    0.607312    0.741621    0.605865    11.00000    0.01447    0.02319 =
         0.01786   -0.00194   -0.00211   -0.00066
P2    6    0.739349    0.683029    0.736403    11.00000    0.01618    0.02482 =
         0.01715    0.00211    0.00073    0.00298
C1    1    0.494210    0.729588    0.671797    11.00000    0.01525    0.01737 =
         0.02285   -0.00858    0.00221   -0.00196
C2    1    0.350715    0.745772    0.667522    11.00000    0.02127    0.02752 =
         0.02737   -0.01443   -0.00228    0.00042
AFIX  43
H2    2    0.312505    0.771018    0.630326    11.00000   -1.20000
AFIX   0
C3    1    0.263318    0.726655    0.714820    11.00000    0.01571    0.04183 =
         0.04214   -0.02229    0.00419   -0.00206
AFIX  43
H3    2    0.166615    0.741342    0.710851    11.00000   -1.20000
AFIX   0
C4    1    0.317229    0.685615    0.768643    11.00000    0.02306    0.05405 =
         0.03173   -0.00682    0.01126   -0.01171
AFIX  43
H4    2    0.257141    0.669571    0.801469    11.00000   -1.20000
AFIX   0
C5    1    0.459440    0.667960    0.774515    11.00000    0.02643    0.02537 =
         0.02779    0.00206    0.00352   -0.00214
AFIX  43
H5    2    0.495797    0.638779    0.811332    11.00000   -1.20000
AFIX   0
C6    1    0.549557    0.692550    0.727015    11.00000    0.01579    0.02028 =
         0.02552   -0.00047    0.00071   -0.00212
C7    1    0.560766    0.612459    0.556876    11.00000    0.01587    0.03568 =
         0.02054   -0.00664    0.00098   -0.00034
C8    1    0.589364    0.500197    0.592821    11.00000    0.02816    0.02782 =
         0.03711   -0.00708    0.00539   -0.00639
AFIX 137
H8A   2    0.687800    0.497598    0.603853    11.00000   -1.50000
H8B   2    0.566340    0.429776    0.568605    11.00000   -1.50000
H8C   2    0.532459    0.500564    0.629268    11.00000   -1.50000
AFIX   0
C9    1    0.656587    0.617569    0.501921    11.00000    0.01832    0.04507 =
         0.02553   -0.00941   -0.00086   -0.00127
AFIX 137
H9A   2    0.637521    0.690614    0.479057    11.00000   -1.50000
H9B   2    0.639818    0.547585    0.476459    11.00000   -1.50000
H9C   2    0.753604    0.617770    0.515157    11.00000   -1.50000
AFIX   0
C10   1    0.409177    0.612400    0.535915    11.00000    0.01962    0.05101 =
         0.03028   -0.01295   -0.00525   -0.00271
AFIX 137
H10A  2    0.348214    0.596305    0.570177    11.00000   -1.50000
H10B  2    0.396169    0.550227    0.505435    11.00000   -1.50000
H10C  2    0.386249    0.690628    0.518734    11.00000   -1.50000
AFIX   0
C11   1    0.546944    0.876352    0.567710    11.00000    0.02871    0.01936 =
         0.03425    0.00035   -0.01145    0.00392
AFIX 137
H11A  2    0.569524    0.946679    0.592072    11.00000   -1.50000
H11B  2    0.446208    0.871812    0.561995    11.00000   -1.50000
H11C  2    0.592682    0.882914    0.528574    11.00000   -1.50000
AFIX   0
C12   1    0.786544    0.773329    0.804647    11.00000    0.01966    0.05280 =
         0.01598   -0.00610    0.00096   -0.00208
C13   1    0.723905    0.896603    0.798070    11.00000    0.02616    0.04652 =
         0.04453   -0.02611   -0.00310    0.01252
AFIX 137
H13A  2    0.752044    0.931088    0.759521    11.00000   -1.50000
H13B  2    0.756601    0.947920    0.830795    11.00000   -1.50000
H13C  2    0.622462    0.890717    0.799631    11.00000   -1.50000
AFIX   0
C14   1    0.744421    0.714747    0.864510    11.00000    0.04108    0.10032 =
         0.01733   -0.00283    0.00243   -0.01783
AFIX 137
H14A  2    0.643073    0.715617    0.868328    11.00000   -1.50000
H14B  2    0.785708    0.759431    0.897863    11.00000   -1.50000
H14C  2    0.777688    0.631932    0.865414    11.00000   -1.50000
AFIX   0
C15   1    0.946142    0.781717    0.803236    11.00000    0.02127    0.03422 =
         0.02432   -0.00682   -0.00447   -0.00043
AFIX 137
H15A  2    0.985896    0.701075    0.804555    11.00000   -1.50000
H15B  2    0.978522    0.827583    0.837993    11.00000   -1.50000
H15C  2    0.975534    0.821827    0.766263    11.00000   -1.50000
AFIX   0
C16   1    0.768555    0.527081    0.755417    11.00000    0.03043    0.04264 =
         0.03044    0.01100    0.00620    0.01143
AFIX 137
H16A  2    0.751323    0.477121    0.720066    11.00000   -1.50000
H16B  2    0.705329    0.503535    0.787775    11.00000   -1.50000
H16C  2    0.864771    0.516443    0.768668    11.00000   -1.50000
AFIX   0

SAME 0.02 0.04 C20 < C17
PART -1
C17   1    0.347697    0.247099    0.466374    10.50000    0.10572    0.06949 =
         0.05925   -0.01644   -0.03864   -0.00105
AFIX  33
H17A  2    0.273200    0.188084    0.461865    10.50000   -1.50000
H17B  2    0.316775    0.311345    0.493132    10.50000   -1.50000
H17C  2    0.370927    0.280677    0.427020    10.50000   -1.50000
AFIX   0
C18   1    0.496829    0.176676    0.497409    10.50000    0.08899    0.03912 =
         0.04556   -0.01475    0.01150    0.00708
AFIX  23
H18A  2    0.470537    0.140956    0.536430    10.50000   -1.20000
H18B  2    0.524532    0.110377    0.470510    10.50000   -1.20000
AFIX   0
O1    5    0.612717    0.250511    0.506520    10.50000    0.10378    0.05068 =
         0.05083   -0.00857   -0.00261    0.02348
C19   1    0.719085    0.183921    0.532751    10.50000    0.10226    0.05001 =
         0.06180   -0.01100   -0.01641    0.02753
AFIX  23
H19A  2    0.724324    0.104948    0.512790    10.50000   -1.20000
H19B  2    0.696471    0.170139    0.575524    10.50000   -1.20000
AFIX   0
C20   1    0.885180    0.255489    0.527812    10.50000    0.10572    0.06949 =
         0.05925   -0.01644   -0.03864   -0.00105
AFIX  33
H20A  2    0.955574    0.204893    0.546879    10.50000   -1.50000
H20B  2    0.909327    0.267741    0.485545    10.50000   -1.50000
H20C  2    0.881459    0.332966    0.548312    10.50000   -1.50000
AFIX   0
HKLF 4


REM  neimca01mo_a.res in P2(1)2(1)2(1)
REM wR2 = 0.1038, GooF = S = 1.234, Restrained GooF = 1.234 for all data
REM R1 = 0.0499 for 5859 Fo > 4sig(Fo) and 0.0571 for all 6459 data
REM 238 parameters refined using 27 restraints

END

WGHT      0.0000     10.1531

REM Highest difference peak  0.653,  deepest hole -0.783,  1-sigma level  0.122
Q1    1   0.9694  0.2347  0.4999  11.00000  0.05    0.65
Q2    1   0.8752  0.9512  0.6073  11.00000  0.05    0.65
Q3    1   0.6700  0.8991  0.8626  11.00000  0.05    0.63
Q4    1   0.9633  0.9612  0.6795  11.00000  0.05    0.60
Q5    1   0.2411  0.2460  0.4908  11.00000  0.05    0.59
Q6    1   1.0266  0.5998  0.6422  11.00000  0.05    0.58
Q7    1   0.5477  0.7436  0.6457  11.00000  0.05    0.58
Q8    1   0.9028  0.7469  0.6700  11.00000  0.05    0.55
Q9    1   1.0957  0.9032  0.6364  11.00000  0.05    0.55
Q10   1   1.0365  0.5929  0.5720  11.00000  0.05    0.54
Q11   1   0.9450  0.8956  0.6485  11.00000  0.05    0.53
Q12   1   0.9401  0.6072  0.6387  11.00000  0.05    0.50
Q13   1   0.9202  0.7615  0.6175  11.00000  0.05    0.49
Q14   1   0.7852  0.7068  0.6667  11.00000  0.05    0.46
;
_shelx_res_checksum              53347
_shelx_hkl_file                  
;
   0   0   3    6.85    1.16
   0   0   3   11.67    1.61
   0   0   4 5395.44  180.72
   0   0   4 5105.21  180.19
   0   0   5    2.93    2.73
   0   0   6   10.36    2.64
   0   0  -6   10.00    2.52
   0   0   6   12.17    3.48
   0   0  -7    7.06    2.70
   0   0   7    9.06    3.78
   0   0   7   15.23    3.06
   0   0  -8 9995.07  344.51
   0   0   8 9999.00  344.30
   0   0   8 9916.42  345.46
   0   0   9   29.28    5.13
   0   0   9   41.46    4.36
   0   0  -9   24.64    4.10
   0   0 -10   96.19    6.56
   0   0  10  109.05    7.99
   0   0  10   97.83    6.31
   0   0  11   11.08    4.09
   0   0  11   10.61    5.82
   0   0  12  489.14   22.01
   0   0  12  495.44   20.05
   0   0  13    1.44    5.25
   0   0  13   -2.26    6.82
   0   0  14  207.48   11.11
   0   0  14  185.92   12.65
   0   0  15   14.19    8.13
   0   0  15   20.47    6.27
   0   0  16  136.03   12.39
   0   0  16  126.59    9.70
   0   0  17    4.03    6.88
   0   0  17    2.89    9.53
   0   0  18   65.91    8.80
   0   0  18   79.20   11.32
   0   0  19    3.22   11.07
   0   0  19   24.36    8.60
   0   0  20 1497.03   56.73
   0   0  20 1596.72   60.33
   0   0 -20 1580.15   56.45
   0   0  20 1398.05   55.51
   0   0 -21    3.94    8.19
   0   0  21   11.22   11.94
   0   0  21    0.37    9.11
   0   0  21    5.59    7.73
   0   0  22  297.08   17.38
   0   0  22  322.55   20.75
   0   0  22  297.88   15.83
   0   0 -22  313.78   16.52
   0   0  23    7.25   10.29
   0   0 -23   15.01    8.98
   0   0  23   10.60    8.17
   0   0 -24 2230.45   80.49
   0   0  24 2120.39   79.87
   0   0  24 2299.76   81.93
   0   0 -25   28.95    9.68
   0   0  25    8.01   11.20
   0   0  25   -0.59    8.63
   0   0 -26   17.82    9.82
   0   0  26   29.39   12.02
   0   0 -27    9.64    9.69
   0   0  27   -1.29   12.53
   0   0  29   52.21   23.78
   0   0  30  326.92   31.29
   0   0  31  -16.86   24.85
   0   0  32  807.91   47.29
   0   0  33   -1.09   26.71
   0  -1   2  141.69    5.86
   0  -1   3 5131.41  177.22
   0   1   4 1528.11   51.89
   0  -1   4 1430.20   52.07
   0   1  -4 1470.78   51.38
   0   1  -5 5026.53  175.60
   0   1   5 5157.65  176.31
   0  -1   5 5166.67  176.73
   0   1  -6  366.47   14.65
   0  -1   6  383.76   15.28
   0  -1   6  386.65   14.05
   0   1  -6  364.97   13.96
   0   1   6  378.51   14.87
   0   1  -7 1320.86   47.40
   0   1  -7 1381.82   48.13
   0  -1   7 1333.45   47.45
   0   1   7 1387.84   48.52
   0  -1   7 1324.28   48.65
   0   1  -8 3977.77  138.31
   0  -1  -8 4024.25  137.92
   0  -1   8 3930.92  137.61
   0   1   8 4002.97  138.80
   0  -1   8 3897.39  138.92
   0   1  -9  396.49   16.14
   0   1   9  390.33   16.87
   0  -1  -9  379.85   15.74
   0  -1   9  385.50   16.84
   0  -1   9  410.49   17.95
   0  -1   9  389.53   15.46
   0  -1  -9  412.79   14.48
   0   1 -10   45.29    4.72
   0  -1 -10   41.36    4.41
   0   1  10   44.12    5.82
   0  -1  10   46.46    5.45
   0  -1  10   36.78    6.57
   0  -1  10   38.89    4.04
   0  -1 -11  774.07   28.14
   0   1  11  708.06   29.31
   0   1 -11  757.57   28.38
   0  -1  11  715.82   29.07
   0  -1  11  716.71   27.61
   0  -1  11  784.33   30.59
   0   1 -12 3920.41  139.23
   0  -1  12 3886.66  140.04
   0  -1 -12 4010.80  139.05
   0  -1  12 4165.29  141.68
   0   1  12 4118.44  140.19
   0  -1  12 3828.47  138.52
   0   1  12 4027.82  140.54
   0   1  13  291.38   15.44
   0  -1 -13  321.62   14.01
   0  -1  13  312.41   17.06
   0   1 -13  307.30   14.21
   0   1  13  318.02   15.47
   0  -1  13  300.98   13.52
   0   1  14   75.04    8.96
   0   1  14   87.98    8.67
   0   1 -14   81.39    7.21
   0  -1  14   83.05   10.04
   0  -1 -14   85.46    7.17
   0  -1  14   83.44    6.87
   0  -1  15  523.08   21.06
   0   1  15  529.96   23.51
   0  -1  15  493.88   24.22
   0   1  15  511.24   22.66
   0   1 -15  492.48   21.42
   0   1 -16 2676.94   95.42
   0   1  16 2717.97   96.60
   0   1  16 2698.32   97.54
   0  -1  16 2641.66   94.97
   0  -1  16 2616.43   98.45
   0  -1  17   19.92    9.95
   0  -1  17   14.58    6.53
   0   1 -17   21.22    6.94
   0   1  17   11.13    8.40
   0   1  17   19.69    9.21
   0   1  17   13.37    4.64
   0  -1  18   66.99   12.71
   0   1  18   86.87   11.53
   0   1  18   72.97    6.47
   0  -1  18   86.59    8.35
   0   1  18   71.59   10.33
   0   1 -18   66.22    8.61
   0  -1  19  205.15   16.15
   0   1 -19  172.60   11.85
   0   1  19  184.42    9.98
   0   1  19  192.17   13.92
   0  -1  19  191.13   11.94
   0   1  19  167.53   15.20
   0   1  20  828.75   31.83
   0  -1  20  823.73   38.16
   0   1  20  916.00   35.87
   0   1 -20  819.13   33.60
   0   1  20  820.05   36.95
   0  -1  20  865.19   33.64
   0   1  21  414.25   18.29
   0  -1  21  451.89   20.47
   0   1  21  441.83   22.66
   0   1  21  440.18   24.35
   0  -1  21  436.89   25.03
   0   1 -21  477.35   20.70
   0   1  22   52.97    6.83
   0  -1  22   46.64    9.53
   0  -1  22   45.30   10.18
   0   1 -22   58.14    9.52
   0   1  22   68.73   13.85
   0   1  22   61.64   12.07
   0   1 -23  443.51   19.62
   0   1  23  377.21   17.13
   0   1  23  413.19   22.18
   0  -1  23  394.46   20.68
   0  -1  24  281.50   17.28
   0   1  24  273.95   13.49
   0   1  24  325.25   19.61
   0   1 -24  293.36   15.99
   0   1 -25  508.74   22.49
   0   1  25  507.48   26.14
   0  -1  25  475.53   24.15
   0   1  26   11.17   13.19
   0   1 -26   22.15    9.51
   0  -1  26   12.33   10.72
   0   1  27  150.02   17.04
   0   1 -27  156.86   12.31
   0   1  28   32.16   14.77
   0   1  29  541.60   28.90
   0   1  29  536.90   35.89
   0  -1  30   49.28   25.27
   0   1  30   -0.96   21.99
   0  -1  31  244.02   31.36
   0   1  31  232.86   28.58
   0  -1  32   33.13   26.59
   0   1  32   16.98   25.39
   0   2   0 6662.70  228.35
   0  -2   0 6592.81  228.56
   0  -2  -1 1821.61   63.76
   0  -2  -2 1066.50   37.50
   0  -2   3  142.66    7.19
   0  -2   4  833.79   30.69
   0  -2  -5 2190.22   77.13
   0  -2   5 2245.99   78.07
   0   2  -6  536.03   20.35
   0  -2  -6  549.33   19.82
   0  -2   6  484.93   20.28
   0   2  -7 3022.05  105.90
   0  -2   7 3073.55  106.15
   0  -2  -7 3007.96  105.53
   0  -2   7 3048.63  106.82
   0   2  -7 2983.76  104.75
   0  -2   8    3.63    4.23
   0   2  -8   11.29    3.67
   0   2  -8   11.32    2.56
   0  -2  -8    6.67    3.26
   0   2  -9   11.85    2.89
   0   2  -9   17.31    3.85
   0  -2  10   11.63    5.37
   0   2 -10    5.21    3.05
   0   2 -10   14.10    4.04
   0   2 -11  935.84   35.07
   0  -2  11  918.09   36.34
   0  -2  11  941.30   37.39
   0   2  11  928.40   35.54
   0  -2  12   18.70    6.42
   0  -2 -12   10.10    4.05
   0   2  12   16.67    5.73
   0  -2  12   21.74    7.62
   0   2 -12   10.75    4.73
   0  -2 -12   13.79    3.30
   0  -2  12   15.72    2.88
   0  -2  13 1613.15   59.48
   0  -2 -13 1608.13   54.46
   0   2  13 1587.71   57.48
   0  -2  13 1560.14   58.00
   0  -2  13 1417.37   54.12
   0  -2 -13 1605.18   55.96
   0   2 -13 1642.55   56.61
   0  -2  14    9.00    6.76
   0  -2 -14    7.00    4.93
   0  -2 -14    6.10    2.88
   0   2  14    6.07    6.63
   0  -2  14    7.18    8.56
   0   2 -14    7.92    5.56
   0  -2  14    7.31    2.28
   0  -2 -15  870.12   32.47
   0   2  15  850.40   35.20
   0   2 -15  827.58   32.99
   0  -2  15  871.80   36.63
   0  -2  15  819.05   34.64
   0   2  16   40.70   10.03
   0  -2  16   30.75    8.27
   0  -2  16   47.66   11.62
   0  -2 -16   46.26    6.62
   0   2 -16   44.26    7.23
   0   2  16   33.52    2.81
   0  -2  17 1498.42   52.78
   0  -2 -17 1503.10   47.86
   0   2  17 1515.24   51.15
   0   2 -17 1489.28   48.37
   0  -2  18   69.69   13.30
   0   2 -18   65.82    8.53
   0   2  18   66.72   11.45
   0  -2  19  390.58   23.51
   0   2  19  397.09   21.48
   0   2 -19  381.28   18.30
   0   2  20    5.46   10.88
   0   2 -20   11.79    8.09
   0  -2  20   10.26   12.41
   0   2 -21  203.86   12.96
   0   2  21  182.87   16.24
   0   2  22   14.92   12.10
   0   2 -22   15.94    8.97
   0   2 -23   20.94    9.10
   0  -2  23   12.58   11.40
   0   2  23   22.62   13.37
   0   2 -24   61.92   10.42
   0   2  24   67.23   14.50
   0  -2  24   50.12   12.57
   0  -2  25  198.91   16.95
   0   2  25  210.98   18.93
   0   2  26   84.16   16.23
   0  -2  26   53.62   13.47
   0   2  27    5.97   15.32
   0  -2  27   13.89   12.83
   0   2  28   16.41   15.67
   0   2  28   16.73   19.50
   0   2  29   33.10   16.91
   0   2  29   22.34   20.10
   0   2  30   19.40   21.28
   0   2  30   34.60   17.85
   0  -2  30   12.74   25.53
   0   2  31   70.38   23.80
   0  -2  31   78.12   28.44
   0   3   0   -2.16    2.22
   0   3   0    2.22    1.89
   0  -3   0    0.23    2.32
   0   3   1 3432.61  124.47
   0  -3  -1 3487.07  124.55
   0  -3  -1 3773.21  124.05
   0   3  -1 3561.98  124.20
   0  -3  -2 1767.81   61.92
   0  -3  -2 1790.85   63.20
   0   3   2 1795.13   62.20
   0  -3  -3  881.77   31.62
   0  -3   4  640.32   24.72
   0  -3  -4  623.59   23.21
   0  -3  -5  826.38   29.69
   0  -3   5  839.79   31.57
   0  -3  -6  171.76    7.58
   0  -3  -6  170.46    6.96
   0  -3   6  176.25    9.43
   0  -3   7   96.48    7.01
   0  -3  -7  100.53    5.49
   0  -3  -8    9.01    3.31
   0  -3   8    2.26    4.35
   0  -3   9  448.24   19.89
   0  -3   9  416.74   18.70
   0   3  -9  441.57   16.82
   0  -3  -9  444.53   17.64
   0   3 -10  687.46   25.08
   0  -3  10  658.69   28.09
   0   3 -11   92.53    7.79
   0  -3  11  118.55    9.68
   0   3 -11  102.66    5.90
   0   3 -12  143.59    7.37
   0  -3  12  132.79   10.66
   0   3 -12  154.61    9.67
   0  -3  13  551.32   25.00
   0   3 -13  553.96   21.29
   0   3 -13  579.79   23.50
   0  -3  13  559.86   26.40
   0  -3 -14   36.08    5.03
   0  -3  14   37.49   10.19
   0   3 -14   27.68    6.68
   0  -3  14   32.45    4.64
   0  -3  14   39.66    9.17
   0  -3 -15   48.32    6.16
   0  -3  15   49.37    9.44
   0   3 -15   54.74    7.73
   0  -3  15   43.00    4.76
   0  -3  15   45.63   10.82
   0  -3 -15   48.91    5.41
   0  -3 -16   14.38    4.53
   0  -3  16   14.89    9.01
   0  -3  16   18.95   10.77
   0  -3 -16    8.19    5.68
   0   3 -16   11.46    7.31
   0  -3  16   19.03    3.86
   0  -3 -17   22.82    4.52
   0  -3  17   30.68   12.24
   0   3 -17   26.65    7.70
   0   3  17   26.28   11.39
   0  -3  17   17.88    3.73
   0  -3 -17   17.04    6.16
   0  -3  17   23.44    9.59
   0  -3 -18    6.49    6.35
   0  -3  18   13.83    9.76
   0   3  18   10.94   11.81
   0  -3  18   18.86   12.86
   0   3 -18   14.24    7.81
   0   3  19  111.59   15.02
   0  -3  19  106.44   15.21
   0   3  20  155.78   15.97
   0   3  21   43.78   13.40
   0   3  22  406.97   24.53
   0   3  23   73.72   15.66
   0  -3  24    6.34   13.17
   0   3  24   21.30   15.64
   0  -3  25   33.05   14.02
   0   3  25   11.23   15.81
   0  -3  26   14.00   14.33
   0   3  26   36.44   16.59
   0  -3  27   38.58   15.19
   0   3  27   67.66   18.03
   0   3  27   55.21   17.41
   0  -3  28   32.59   15.40
   0   3  28   49.15   18.29
   0   3  28   54.03   18.68
   0  -3  29    9.50   25.72
   0   3  29   26.61   17.97
   0   3  29   14.82   18.78
   0  -3  30  187.16   31.01
   0   3  30  182.36   22.78
   0  -3  31   32.30   26.45
   0  -4   0 2399.68   83.28
   0   4   0 2391.10   83.20
   0   4   0 2328.24   82.76
   0  -4  -1 3552.96  123.98
   0   4  -1 3661.34  123.51
   0   4   1 3434.69  123.66
   0  -4  -1 3538.21  123.34
   0   4   2 1608.55   59.47
   0   4   2 1670.39   58.37
   0  -4  -2 1673.47   59.54
   0  -4  -2 1676.06   58.26
   0  -4  -3  741.19   28.29
   0  -4  -4 1386.12   49.41
   0  -4  -5  275.51   12.00
   0  -4   5  310.38   14.23
   0  -4   6 1956.19   73.01
   0  -4  -6 2028.35   70.93
   0  -4  -6 2037.24   71.44
   0  -4  -7   18.96    2.93
   0  -4   7   29.84    5.97
   0  -4  -7   25.00    4.65
   0  -4  -7   19.85    3.18
   0  -4  -8  504.27   19.30
   0  -4  -8  506.03   18.53
   0  -4   8  493.86   21.70
   0  -4  -9 2694.02   94.59
   0  -4   9 2690.58   96.71
   0  -4 -10 1324.13   48.05
   0  -4  10 1330.38   50.04
   0   4 -11  937.35   34.51
   0  -4  11  956.60   37.37
   0  -4  11  957.40   38.62
   0   4 -12   14.22    4.16
   0  -4  12    6.64    8.12
   0   4 -13 1077.33   38.92
   0  -4  13 1067.29   43.38
   0  -4  14 1112.81   46.71
   0   4 -14 1173.06   42.08
   0  -4  14 1207.50   48.18
   0  -4 -15  882.71   32.82
   0  -4  15  866.04   36.55
   0  -4  15  851.42   37.74
   0  -4  15  809.16   32.29
   0  -4  16   25.50   10.35
   0  -4  16   17.74    5.67
   0  -4  16   15.86   11.80
   0  -4 -16   25.71    6.51
   0  -4 -17  332.15   14.65
   0  -4  17  331.05   21.50
   0  -4  17  270.67   13.66
   0  -4 -17  313.69   14.38
   0  -4  17  308.37   19.22
   0  -4  18 1227.54   48.06
   0  -4 -18 1219.03   43.33
   0  -4  18 1080.89   42.10
   0  -4 -18 1174.59   42.77
   0  -4 -19  170.65   10.28
   0  -4 -19  153.30    9.07
   0  -4  19  177.01   15.81
   0   4  19  140.73   17.08
   0  -4  19  132.47    8.12
   0  -4  20   22.53   12.57
   0   4  20   35.92   14.61
   0   4 -20   19.68    3.47
   0  -4 -20   20.36    6.99
   0  -4 -20   26.05    5.66
   0  -4  21  557.25   24.41
   0   4  21  592.09   27.23
   0   4  22  391.56   25.57
   0  -4  22  359.01   22.88
   0   4  23  363.57   25.57
   0  -4  23  371.77   24.01
   0   4  24   30.24   16.34
   0   4  25   15.84   14.55
   0   4  25   -3.68   17.66
   0  -4  25   22.69   15.41
   0   4  26  139.92   21.26
   0  -4  26  116.00   18.45
   0   4  26  125.85   18.00
   0   4  27    6.92   19.11
   0  -4  27   26.90   17.05
   0   4  27   26.20   16.07
   0   4  28   59.30   20.84
   0  -4  28   50.45   17.86
   0   4  28   67.05   17.38
   0  -4  29   -7.43   26.67
   0   4  29   14.93   20.01
   0   4  30    2.37   20.57
   0  -4  30   -2.54   27.23
   0   4  31   24.62   21.30
   0  -5   0   -2.20    3.56
   0   5   0    2.56    2.95
   0  -5  -1 1927.76   68.75
   0  -5   1 2093.82   69.80
   0   5   1 1876.45   68.91
   0  -5  -1 1898.90   69.46
   0   5  -1 1960.14   68.90
   0   5   2  907.06   34.78
   0   5   2  927.74   33.60
   0  -5  -2  942.90   33.70
   0   5  -2  931.40   34.12
   0  -5  -2  949.39   35.08
   0  -5  -3 6265.53  222.16
   0   5   3 6272.58  222.24
   0   5   3 6502.10  220.68
   0   5   4  836.45   32.10
   0  -5  -4  800.27   31.67
   0  -5  -5  941.89   36.51
   0   5   5  976.94   37.16
   0  -5   5  925.27   37.54
   0  -5   6  760.92   32.14
   0  -5  -6  809.34   29.82
   0  -5   7 4056.22  139.09
   0  -5  -7 3849.70  136.60
   0  -5  -7 3888.10  136.22
   0  -5  -8  130.34    6.85
   0  -5  -8  113.12    7.98
   0  -5  -8  120.94    6.67
   0  -5   8  134.53   10.60
   0  -5  -9   14.28    3.43
   0  -5  -9   10.26    5.55
   0  -5  -9    5.07    3.61
   0  -5   9   16.98    7.30
   0  -5  10  221.33   13.78
   0  -5 -10  215.00   10.21
   0  -5 -10  229.79   11.98
   0  -5 -11 1437.35   51.44
   0  -5  11 1393.03   54.17
   0  -5  12  825.16   35.06
   0   5 -12  799.22   30.29
   0  -5  12  822.52   33.80
   0   5 -13  291.39   12.52
   0  -5  13  257.90   17.86
   0  -5  13  254.23   15.95
   0  -5  14  146.94   15.29
   0   5 -14  164.21    8.83
   0  -5  14  173.79   15.17
   0  -5  15  321.23   20.16
   0  -5  15  333.36   21.26
   0   5 -15  342.09   14.27
   0  -5  16  206.41   18.46
   0  -5  16  221.93   16.75
   0  -5  16  208.28   12.52
   0   5 -16  200.90   10.17
   0  -5  17  938.64   40.13
   0  -5  17  865.76   34.87
   0  -5 -17  907.97   35.35
   0  -5 -18  183.10   11.02
   0  -5  18  179.27   11.43
   0  -5  18  207.73   17.61
   0  -5 -18  191.63   12.03
   0  -5 -19   36.16    7.31
   0  -5  19   36.77   11.25
   0  -5  19   29.92    7.36
   0  -5 -19   35.20    7.99
   0  -5  19   58.71   13.95
   0  -5  20  209.37   12.19
   0  -5  20  284.07   19.66
   0  -5 -20  218.94   12.85
   0  -5  20  252.21   17.60
   0  -5 -20  256.56   12.57
   0  -5 -21  410.25   16.68
   0   5  21  445.67   27.17
   0  -5  21  315.08   15.84
   0  -5  21  473.15   22.94
   0  -5 -21  346.32   16.83
   0   5  22   36.16   18.04
   0  -5 -22   19.28    6.85
   0   5 -22   18.05    4.44
   0   5  22   33.09   11.56
   0  -5  22   51.74   13.13
   0  -5  23   35.01   13.65
   0   5  23    9.41    4.65
   0   5  23   21.62   18.12
   0   5  23   17.18   11.51
   0   5  24   -1.51   12.57
   0  -5  24   25.69   14.99
   0   5  24   16.13   18.26
   0   5  25  840.70   41.92
   0   5  25  810.18   37.01
   0   5  26  173.70   23.31
   0   5  26  190.34   18.05
   0  -5  26  167.95   21.50
   0   5  27  167.21   23.69
   0  -5  27  128.51   21.00
   0   5  28   36.14   21.50
   0  -5  28   -3.81   19.11
   0  -5  28   18.76   26.49
   0   5  29  199.16   26.19
   0  -5  29  202.72   32.12
   0   5  30   57.89   23.82
   0   5  31  125.53   24.99
   0  -6   0 5344.74  186.26
   0   6  -1  246.59   11.54
   0   6   1  238.13   11.31
   0  -6  -1  247.82   11.28
   0  -6   1  244.94   12.26
   0   6   2  297.25   14.09
   0   6  -2  302.20   13.63
   0  -6  -2  309.85   13.13
   0   6   2  334.49   12.98
   0  -6  -2  323.86   14.94
   0  -6   2  314.50   14.87
   0   6   3 2182.48   81.97
   0   6   3 2364.92   80.44
   0  -6  -3 2197.12   82.18
   0   6  -3 2329.23   81.05
   0  -6  -4 6036.45  210.97
   0   6   4 6028.56  211.03
   0  -6  -5 1768.03   65.12
   0   6   5 1773.10   65.38
   0  -6   6  599.97   26.59
   0   6   6  606.60   25.61
   0  -6  -6  559.65   25.15
   0  -6   7   17.48    8.45
   0  -6  -7   15.35    7.91
   0  -6  -7   17.39    5.15
   0   6   7   15.72    7.53
   0  -6  -8  401.74   17.61
   0  -6   8  445.90   20.99
   0  -6  -8  397.04   17.10
   0   6   8  432.45   20.83
   0  -6  -9  233.78   10.84
   0  -6  -9  223.40   11.95
   0  -6   9  216.26   14.71
   0   6   9  246.83   15.26
   0  -6  -9  229.20   10.11
   0  -6   9  226.85    9.08
   0  -6 -10  141.02    7.61
   0   6  10  167.18   13.88
   0  -6  10  139.41   12.57
   0  -6  10  154.66    7.21
   0  -6 -10  133.43    7.64
   0  -6 -10  134.92    9.61
   0  -6 -11  258.37   13.61
   0  -6 -11  284.65   11.74
   0  -6 -11  225.44   10.74
   0  -6  11  288.52   11.65
   0   6  11  281.82   17.61
   0  -6  11  251.30   16.13
   0  -6  12  304.83   17.03
   0   6  12  316.44   18.86
   0   6  12  257.58   10.78
   0  -6 -12  273.42   14.56
   0  -6  12  288.29   12.65
   0  -6  12  332.97   19.40
   0  -6  13  241.97   11.48
   0   6  13  207.03    9.52
   0   6  13  247.66   17.63
   0  -6  13  187.20   15.02
   0  -6 -13  212.96   13.14
   0   6 -13  205.74   11.01
   0  -6  13  202.26   16.70
   0   6 -14    5.12    5.69
   0  -6 -14   16.04    8.34
   0  -6  14    1.90    9.77
   0  -6  14   15.33    6.57
   0   6  14   -0.63   12.52
   0  -6  14   13.02   11.13
   0  -6 -15   20.77    9.40
   0   6 -15   27.87    5.78
   0   6  15   21.96   12.76
   0  -6  15   20.73   12.22
   0  -6  15   30.95    7.56
   0  -6  16  106.24   14.65
   0  -6 -16   91.13   11.13
   0   6 -16   96.96    7.27
   0  -6  16   96.29    9.62
   0   6  16  104.20    8.21
   0  -6  17   16.29    8.74
   0  -6 -17   13.38    8.97
   0  -6  17   26.04    8.74
   0   6 -17   20.85    5.35
   0  -6  17   14.81   12.88
   0   6  17   17.27    6.68
   0   6  18   24.52    7.62
   0  -6  18   17.16    9.20
   0  -6 -18    6.51    9.28
   0  -6  18   16.64    8.61
   0  -6 -19  323.90   17.52
   0   6  19  331.23   16.56
   0  -6  19  364.80   18.62
   0   6  20  756.97   30.93
   0  -6 -20  748.55   31.27
   0  -6 -20  807.25   29.49
   0  -6  20  771.49   32.64
   0  -6  21   48.27   11.97
   0  -6  21   45.75    8.61
   0  -6 -21   38.90    7.44
   0  -6 -21   56.26    9.64
   0   6  21   73.16   10.15
   0  -6  22   24.43    8.06
   0   6  22   32.85   10.23
   0  -6  22   55.34   12.85
   0   6  22   49.71   18.97
   0  -6 -22   26.95    8.94
   0   6  23  162.33   13.94
   0  -6 -23  144.21   11.66
   0  -6  23  169.36   16.53
   0   6  23  191.21   23.37
   0   6  24  368.42   29.81
   0   6  25  -10.85   20.73
   0  -6  26   37.85   19.55
   0  -6  26  -12.17   25.02
   0   6  26   15.47   21.61
   0  -6  27  171.83   29.57
   0  -6  27  125.69   22.46
   0   6  27  132.64   24.74
   0  -6  28  632.37   37.98
   0   6  28  627.19   39.42
   0  -6  28  634.42   45.06
   0  -6  29   29.60   21.93
   0   6  29   77.87   24.56
   0   6  30   -0.96   24.32
   0   6  31   67.19   25.40
   0  -7   0    6.10    5.23
   0  -7  -1 1448.25   52.59
   0   7   1 1428.54   52.52
   0  -7   1 1465.89   53.51
   0   7   2   43.80    4.91
   0   7   2   49.42    6.51
   0  -7   2   53.00    7.24
   0   7  -2   46.92    6.03
   0  -7  -2   44.94    5.26
   0  -7  -3  117.24    9.79
   0  -7   3  119.27    9.93
   0   7   3  124.44    7.15
   0   7  -3  137.58    8.18
   0   7   3  124.25    9.05
   0  -7  -4   39.79    8.00
   0   7  -4   31.10    5.49
   0   7   4   36.32    7.12
   0  -7   4   33.23    7.96
   0  -7  -5 1314.79   49.83
   0   7   5 1307.40   49.79
   0   7  -5 1299.55   47.85
   0   7   6  262.78   15.18
   0  -7  -6  271.74   15.26
   0  -7   6  243.56   16.77
   0  -7  -7   38.38    9.29
   0   7   7   55.55    9.81
   0  -7   7   63.97   11.32
   0  -7  -7   49.71    7.22
   0  -7  -8  572.53   23.90
   0  -7  -8  569.01   26.27
   0   7   8  603.95   27.31
   0  -7   8  614.40   27.75
   0  -7  -9  358.06   18.69
   0  -7  -9  311.87   14.88
   0   7   9  347.56   18.99
   0  -7   9  311.65   19.28
   0  -7 -10    3.50    5.19
   0   7  10   -1.04   10.41
   0  -7  10    3.98   10.13
   0  -7 -10    5.02    6.86
   0  -7 -10   -4.92    9.98
   0  -7 -10    4.90    3.89
   0  -7 -11  459.97   19.28
   0  -7 -11  511.48   18.77
   0  -7 -11  446.00   20.98
   0  -7  11  470.25   24.54
   0   7  11  518.97   25.42
   0  -7  12  254.98   10.84
   0   7  12  344.93   20.58
   0  -7  12  374.28   19.25
   0  -7 -12  306.89   15.13
   0  -7 -12  253.21   11.75
   0   7  13  450.19   24.69
   0  -7  13  405.75   24.13
   0  -7  13  468.79   23.15
   0  -7 -13  391.86   19.11
   0  -7  13  385.48   15.82
   0   7  14   -1.94   13.37
   0  -7  14    5.22   13.05
   0  -7  14   -4.59    5.16
   0   7 -14    2.38    6.25
   0  -7  14   -5.85   11.13
   0  -7 -14    5.57    8.45
   0  -7 -15  552.64   24.53
   0  -7  15  520.84   27.13
   0  -7  15  546.56   21.75
   0   7 -15  537.16   21.95
   0   7 -16  330.82   12.97
   0  -7  16  323.79   13.63
   0  -7 -16  322.11   16.46
   0  -7 -17   66.02   11.19
   0  -7  17   66.83    8.60
   0   7  17   59.12    5.42
   0   7 -17   59.24    6.61
   0  -7  18   12.59    8.26
   0  -7  18   11.16   10.04
   0  -7 -18   13.83   10.65
   0   7  18   10.20    5.50
   0  -7 -18   18.87   10.71
   0   7 -18    9.35    5.41
   0  -7 -19 1129.68   44.23
   0  -7 -19 1070.11   43.87
   0   7  19 1031.99   39.84
   0  -7  19 1067.58   43.73
   0  -7  19 1194.74   42.28
   0  -7  20  199.67   13.94
   0   7  20  173.15   10.69
   0  -7  20  161.50   13.92
   0  -7 -20  191.10   16.17
   0  -7 -20  206.57   15.26
   0   7  21   41.27    8.01
   0  -7  21   27.29   10.10
   0  -7 -21   46.32   11.29
   0  -7  21   44.24   10.61
   0  -7 -21   31.39    7.61
   0  -7 -22    8.96   10.54
   0  -7 -22    3.36    6.57
   0  -7  22   22.96   10.82
   0  -7  22   -0.67    9.49
   0  -7 -23  116.47   12.89
   0   7  23  191.37   25.30
   0  -7 -24   34.08   10.71
   0   7  24   95.54   23.70
   0  -7  24   60.87   24.23
   0  -7  25  133.08   28.93
   0   7  25  131.77   25.45
   0  -7  26   33.21   21.58
   0  -7  26   27.46   26.82
   0   7  26   57.62   24.66
   0   7  27  228.47   28.32
   0  -7  27  244.85   26.86
   0  -7  27  198.16   32.34
   0   7  28    8.04   24.70
   0  -7  28   -5.59   22.58
   0  -7  29   43.67   23.62
   0   7  29   71.07   26.55
   0   7  30   13.37   26.29
   0  -8   0  578.02   24.01
   0  -8  -1  770.69   30.27
   0   8   1  760.35   29.38
   0  -8   1  826.62   31.40
   0  -8  -2  563.89   22.96
   0  -8   2  576.18   24.86
   0   8   2  593.50   22.39
   0   8   2  574.73   23.78
   0   8  -3 2072.67   74.03
   0  -8   3 2016.29   75.86
   0   8   3 2072.91   72.86
   0   8   3 2057.89   74.80
   0  -8   4  922.24   37.77
   0  -8  -4  939.36   37.24
   0   8   4  903.79   36.40
   0   8  -4  931.60   35.09
   0  -8  -5  772.03   32.84
   0   8  -5  806.40   30.64
   0   8   5  785.43   32.55
   0  -8   5  798.45   33.72
   0  -8   6   32.88   10.06
   0   8   6   37.73    9.38
   0   8  -6   23.11    6.14
   0  -8  -6   17.89    7.66
   0  -8   6   13.13   11.52
   0  -8  -6   26.19    9.07
   0  -8   7  573.76   28.93
   0  -8  -7  617.13   27.04
   0  -8  -7  593.87   25.38
   0  -8   7  586.78   28.12
   0   8   7  578.77   26.88
   0  -8  -8   70.60   11.61
   0   8   8   82.45   11.02
   0  -8   8   70.02   13.21
   0  -8  -8   75.54    9.00
   0   8   9  208.20   15.45
   0  -8  -9  202.47   15.29
   0  -8   9  186.74   16.81
   0  -8  -9  195.68   11.81
   0  -8  10  474.82   25.47
   0   8  10  484.15   24.93
   0  -8 -10  454.66   23.94
   0  -8 -10  471.79   20.43
   0  -8 -10  472.96   17.99
   0   8  11  220.56   17.49
   0  -8 -11  207.12    9.24
   0  -8 -11  222.03   16.74
   0  -8  11  235.68   17.60
   0  -8 -11  197.74   11.53
   0  -8 -12   -1.76    5.68
   0   8  12    1.17   11.31
   0  -8 -12   16.80   11.80
   0  -8  12   14.41   12.19
   0  -8  13   21.44   13.01
   0   8  13    8.00   12.79
   0  -8 -13    7.95   12.02
   0  -8 -13   10.47    8.52
   0  -8 -14  134.23   11.86
   0  -8  14  146.18   15.87
   0  -8  15   10.15   12.86
   0   8 -15   16.58    7.39
   0  -8 -15   16.14    9.54
   0  -8 -16   41.17   10.58
   0  -8  16   30.07   13.62
   0   8 -16   26.70    7.38
   0  -8 -17  131.29   13.36
   0  -8  17  128.01    8.30
   0   8 -17  158.04    9.63
   0  -8  18   81.70    7.69
   0  -8 -18   94.48   12.41
   0  -8  18   89.01   13.62
   0  -8 -18   88.75   13.70
   0  -8  19   39.55   12.77
   0  -8 -19   32.14   12.39
   0  -8 -19   34.43   11.69
   0  -8  19   26.37    7.46
   0  -8  20  157.24   15.58
   0  -8  20  163.54   11.42
   0  -8 -21   62.85   13.08
   0  -8  21   50.97   12.63
   0  -8 -22   55.70    7.60
   0  -8 -22   59.70   13.42
   0  -8 -23  139.73   15.25
   0   8  23  171.12   25.72
   0  -8 -24   18.20   12.27
   0   8  24   42.84   24.79
   0  -8  25   51.96   27.61
   0  -8  25   58.69   23.03
   0   8  25   43.69   25.45
   0  -8  26    5.12   26.03
   0  -8  26   35.01   22.84
   0   8  26   47.30   25.59
   0  -8  27  219.02   29.24
   0   8  27  256.30   30.94
   0  -8  28  127.11   26.80
   0   8  28  141.97   29.20
   0   8  29   57.27   26.97
   0  -8  29   86.73   26.21
   0  -9   0    3.28    7.00
   0  -9  -1  324.06   15.64
   0   9   1  317.73   14.30
   0  -9   1  342.87   16.77
   0  -9   2 2795.84   98.36
   0   9   2 2685.80   95.40
   0  -9  -2 2703.06   96.29
   0   9   3  560.60   24.36
   0  -9   3  578.63   25.80
   0   9   4   23.51    8.52
   0   9  -4   28.58    7.09
   0  -9   4   33.37   10.08
   0   9  -5   34.69    6.95
   0  -9   5   36.15   13.79
   0  -9   5   42.27   10.49
   0  -9  -5   37.41   10.67
   0   9   5   30.94    9.04
   0  -9  -6  653.71   28.77
   0  -9  -6  665.46   29.57
   0  -9   6  631.66   32.48
   0   9  -6  656.29   26.20
   0   9   6  654.11   28.74
   0  -9   6  640.79   30.10
   0  -9   7  819.29   34.71
   0  -9  -7  759.66   33.16
   0   9   7  716.85   32.63
   0  -9   7  751.25   36.01
   0   9  -7  765.09   29.90
   0  -9  -7  765.47   31.95
   0  -9   8   85.40   13.78
   0   9   8   77.17   12.04
   0  -9  -8   87.24   10.39
   0   9  -8   77.87    8.49
   0  -9   8   71.68   15.02
   0  -9  -8   88.84   13.06
   0  -9   9  255.00   19.33
   0  -9   9  197.89   18.39
   0  -9  -9  242.44   16.99
   0   9   9  260.78   17.67
   0  -9  -9  239.17   14.50
   0  -9  10  273.41   19.49
   0   9  10  252.64   17.71
   0  -9  10  211.45   18.93
   0  -9 -10  213.15    9.31
   0  -9 -10  235.80   17.19
   0  -9 -10  251.56   13.78
   0   9  11  226.79   18.17
   0  -9 -11  231.66   17.29
   0  -9 -11  207.86   13.02
   0  -9  11  219.01   19.01
   0  -9  11  251.16   20.06
   0   9  12  109.09   15.45
   0  -9  12  105.70   15.75
   0  -9 -12   58.51    8.66
   0  -9  12  100.99   16.49
   0  -9 -12   98.99   14.24
   0  -9  13   56.69   16.24
   0  -9  13   73.40   15.23
   0  -9 -13   47.62    7.32
   0  -9  14   33.72   14.50
   0  -9  14   14.51   15.33
   0  -9  15  483.27   29.23
   0  -9  15  431.67   26.74
   0   9 -16   51.95    8.98
   0  -9 -16   40.30   11.05
   0  -9  16   45.26   18.98
   0  -9  16   59.02   16.12
   0  -9  17  426.19   30.84
   0  -9 -18  288.95   20.66
   0  -9  18  242.72   20.44
   0  -9  18  297.73   26.69
   0  -9  19   23.26   22.23
   0  -9  19   -7.47   14.07
   0  -9 -19   22.53   14.21
   0  -9 -20    8.25   13.91
   0  -9  20  -10.53   21.57
   0  -9  20   12.75   13.77
   0  -9  21   25.28   13.50
   0  -9 -21   35.22   14.82
   0  -9  22  193.30   27.82
   0  -9 -22  177.59   18.26
   0  -9 -23   35.08   14.63
   0  -9  23   29.52   25.49
   0   9  24   42.15   26.48
   0  -9  25  211.25   28.86
   0   9  25  253.98   31.56
   0   9  26  237.68   32.23
   0  -9  26  183.84   29.47
   0  -9  27   12.97   24.88
   0   9  27  -24.15   27.80
   0  10   0  169.46    9.75
   0 -10   0  147.14   11.79
   0 -10  -1   35.57    7.86
   0  10   1   41.05    6.20
   0 -10   1   38.99    8.99
   0 -10   2   64.03   10.15
   0  10   2   59.02    6.38
   0 -10   3  109.74   11.87
   0 -10   4  695.89   31.04
   0 -10  -5  253.45   17.40
   0 -10   5  254.48   17.68
   0  10   5  268.17   16.32
   0  10   6 1263.74   49.69
   0 -10  -6 1279.52   50.58
   0  10  -6 1267.22   47.17
   0 -10  -6 1235.85   50.12
   0 -10   6 1284.66   51.35
   0 -10   7   22.57   12.77
   0 -10  -7   41.86   10.59
   0  10  -7   27.61    7.40
   0  10   7   45.37   11.51
   0 -10  -7   33.05   11.86
   0 -10  -8  149.56   13.37
   0 -10   8  165.76   16.45
   0  10   8  165.27   14.98
   0 -10  -8  183.28   15.93
   0  10  -8  143.05   10.52
   0  10   9  110.96   14.67
   0 -10   9  102.53   15.75
   0 -10  -9   94.06   12.07
   0  10  -9  107.68    9.52
   0 -10  -9  110.31   14.49
   0  10  10 1120.07   44.69
   0  10 -10 1005.66   39.81
   0 -10 -10 1073.77   44.20
   0 -10 -10 1016.36   41.14
   0 -10  10 1041.06   46.17
   0 -10 -11   33.95    9.66
   0 -10  11   81.42   16.95
   0  10  11   57.65   14.67
   0 -10 -11   41.15   13.76
   0 -10  12   31.57   16.51
   0 -10 -12   46.06    9.37
   0 -10  13   64.89   18.18
   0 -10 -13   74.10    9.20
   0 -10  14 1019.36   48.67
   0 -10  15   41.78   20.03
   0 -10  16  -14.58   20.28
   0 -10  17   62.81   22.14
   0 -10  18  557.69   31.53
   0 -10 -18  591.45   31.62
   0 -10  18  613.52   37.12
   0 -10 -19   27.70   15.62
   0 -10  19   26.85   16.38
   0 -10  19   11.36   21.91
   0 -10  20   20.94   15.54
   0 -10  20   33.30   23.41
   0 -10 -20   25.94   16.05
   0 -10  21   74.77   26.51
   0 -10 -21   46.94   16.48
   0 -10  22  179.65   30.03
   0 -10 -22  133.88   18.42
   0 -10 -23   34.62   16.16
   0 -10  23   25.16   25.27
   0 -10  24   -7.88   25.55
   0  10  24   45.74   26.99
   0 -10  25   13.65   26.19
   0 -11   0    2.71    8.65
   0  11   0    2.07    6.23
   0  11  -1   26.82    7.15
   0  11   1   28.98    6.37
   0 -11   1   42.29   10.23
   0 -11  -1   24.41    8.68
   0 -11   2  638.38   28.61
   0 -11  -3  402.35   23.68
   0 -11   3  403.54   21.71
   0 -11   4    9.15   11.26
   0 -11  -4   12.22   12.43
   0 -11   5   33.36   12.04
   0 -11  -5   29.23   12.75
   0 -11  -6  413.30   23.32
   0 -11   6  415.48   23.86
   0 -11   7  234.80   19.34
   0 -11  -7  273.53   18.23
   0  11   7  262.71   17.75
   0  11   8   21.42   12.38
   0 -11  -8   31.06   13.46
   0 -11   8   40.86   14.63
   0 -11  -8   46.42   12.46
   0  11  -8   31.03    8.07
   0 -11   9  111.47   16.87
   0  11   9   95.65   14.53
   0  11  -9   81.56    9.10
   0 -11  -9   99.00   13.07
   0 -11  -9   93.44   15.27
   0  11 -10  240.52   13.67
   0 -11  10  260.57   21.95
   0  11  10  267.51   19.60
   0 -11 -10  266.33   17.03
   0 -11 -11  120.30   12.89
   0 -11  11  121.31   18.38
   0  11 -11  128.11   10.41
   0  11 -12  125.63   10.62
   0 -11 -12  107.00   12.21
   0 -11  12  136.76   19.72
   0  11 -13   59.11    9.58
   0 -11 -13   44.89    9.96
   0 -11  13   63.35   18.33
   0 -11  14  -14.47   19.59
   0 -11 -14   10.83    8.47
   0 -11  15   85.52   21.61
   0 -11  16   25.15   19.57
   0 -11  17  221.93   22.84
   0 -11  17  195.32   25.77
   0 -11 -18   -0.70   16.88
   0 -11  18   23.17   17.31
   0 -11  18   17.20   22.50
   0 -11  19   19.95   24.51
   0 -11  19   11.77   17.60
   0 -11 -19   24.23   17.20
   0 -11  20   92.63   26.65
   0 -11  20   86.84   19.03
   0 -11 -20   68.73   19.11
   0 -11  21   46.30   26.09
   0 -11 -21   43.19   18.04
   0 -11 -22   93.71   19.44
   0 -11  22  155.16   29.65
   0 -12   0  154.07   12.62
   0  12   0  130.21    9.21
   0 -12   1  276.06   16.98
   0  12  -1  269.71   13.58
   0 -12  -2   23.45   14.93
   0 -12   2   18.71   10.69
   0  12  -2   17.68    7.99
   0 -12   3   12.06   11.34
   0 -12  -3   34.00   14.62
   0 -12  -4   84.92   15.29
   0 -12   4   40.75   13.20
   0 -12  -5   12.21   14.24
   0 -12   5   27.22   12.89
   0 -12   6   49.68   14.41
   0 -12  -6   74.74   14.79
   0 -12  -7  202.84   17.98
   0 -12   7  164.99   18.21
   0 -12  -7  197.68   10.88
   0 -12   8   54.77   15.82
   0 -12  -8   64.77   13.92
   0 -12  -8   63.30    5.81
   0 -12  -9   82.31   13.79
   0 -12   9   61.90   16.82
   0 -12  10   64.15   17.17
   0 -12 -10   66.61   13.01
   0 -12 -11   11.83   11.89
   0 -12  11   11.14   17.02
   0 -12  12   14.05   18.04
   0 -12 -12    3.10   11.34
   0  12 -12   11.29    7.82
   0 -12  13    3.28   19.50
   0 -12 -13   16.06   10.74
   0  12 -13   20.77    8.28
   0 -12 -14   53.79   10.80
   0  12 -14   72.13    9.54
   0 -12  14   74.76   21.23
   0 -12  15   63.86   21.21
   0 -12  16   78.78   23.16
   0 -12  17   42.94   23.19
   0 -12  17   41.07   19.82
   0 -12 -17   28.71   18.89
   0 -12  18   36.28   19.69
   0 -12 -18   55.74   19.95
   0 -12  18   19.27   23.99
   0 -12  19   -9.70   20.36
   0 -12  19   28.43   24.93
   0 -12 -19   14.40   18.67
   0 -12  20    6.55   25.10
   0 -12 -20   37.19   19.77
   0 -12 -21   33.96   19.05
   0 -13   0  -15.71   17.36
   0  13  -1  106.95    8.58
   0 -13   1  141.69   13.76
   0 -13   1  116.73   19.48
   0 -13   2  105.39   13.64
   0  13  -2   90.76    9.17
   0  13  -3  114.98   10.71
   0 -13  -3  125.64   18.26
   0 -13  -3  130.55   12.54
   0 -13   3  125.85   14.66
   0 -13  -4   33.42   16.37
   0 -13   4   30.22   13.47
   0 -13  -5  218.66   20.04
   0 -13   5  211.32   18.93
   0 -13   6  100.11   16.82
   0 -13  -6  101.34   17.34
   0 -13  -7   35.54   15.44
   0 -13   7   18.54   15.02
   0 -13  -8   62.01   15.29
   0 -13   8   79.51   17.14
   0 -13   9  122.05   19.15
   0 -13  -9  105.07   15.96
   0 -13  10   -5.08   17.34
   0 -13 -10   10.43   13.13
   0 -13  11   25.03   18.36
   0 -13 -11   35.56   13.48
   0 -13  12   57.97   19.56
   0 -13 -12   23.30   13.06
   0 -13  13   54.81   20.45
   0 -13  14   24.28   20.27
   0 -13  15  120.80   24.26
   0 -13  16   83.19   24.50
   0 -13  16  151.08   24.54
   0 -13 -16  117.54   23.32
   0 -13  17   29.13   22.05
   0 -13  17   38.84   23.95
   0 -13 -17   12.51   20.02
   0 -13  18   29.74   21.31
   0 -13  18    7.06   24.49
   0 -13 -18    0.83   20.93
   0 -13 -19   51.18   21.14
   0 -13 -20   45.43   21.91
   0 -14   0  939.12   46.09
   0 -14   1  238.48   25.45
   0 -14  -1  257.74   24.77
   0 -14   2    0.85   19.37
   0 -14  -2    3.00   17.68
   0 -14   2   -9.11   12.71
   0 -14   3  164.94   23.39
   0 -14  -3  149.39   21.62
   0 -14   3  167.88   16.44
   0 -14   4  278.87   20.28
   0 -14  -4  229.06   23.63
   0 -14   4  285.70   26.95
   0 -14   5  210.33   24.99
   0 -14   5  193.20   18.89
   0 -14  -6   -9.77   16.77
   0 -14   6   14.22   15.20
   0 -14   6    0.94   21.72
   0 -14   7   37.16   16.40
   0 -14  -7   59.81   17.53
   0 -14   8  283.28   23.66
   0 -14  -8  285.95   22.40
   0 -14  -9   40.67   16.55
   0 -14   9   46.01   18.20
   0 -14 -10   18.66   15.37
   0 -14  10   41.08   18.53
   0 -14  11   11.59   18.79
   0 -14  12   -6.48   19.74
   0 -14  13   13.52   20.54
   0 -14  14   14.96   22.03
   0 -14  14   23.26   23.64
   0 -14 -15   42.80   22.94
   0 -14  15    9.00   22.69
   0 -14  15   22.81   22.90
   0 -14  16   18.80   22.87
   0 -14 -16  -17.09   22.80
   0 -14  16   32.13   23.11
   0 -14  17    2.93   23.56
   0 -14 -17  -46.25   23.66
   0 -14  17  -10.78   24.47
   0 -14 -18   -7.04   23.30
   0 -14 -19   14.71   22.93
   0 -15   0  -24.42   21.44
   0 -15   1  179.01   25.03
   0 -15  -1  187.03   23.93
   0 -15  -2  134.82   22.78
   0 -15   2  158.26   25.17
   0 -15  -3  226.06   24.80
   0 -15   3  229.50   27.27
   0 -15   4    3.75   22.59
   0 -15  -4   33.58   19.26
   0 -15   5   58.46   16.20
   0 -15  -5   19.34   19.11
   0 -15   5   48.01   24.03
   0 -15   6   55.11   17.07
   0 -15   6   54.28   22.48
   0 -15  -6   11.70   18.11
   0 -15  -7   65.73   18.93
   0 -15   7   80.94   25.31
   0 -15   7   63.26   17.71
   0 -15   8   41.94   18.59
   0 -15  -8   35.88   18.30
   0 -15   8   18.64   23.90
   0 -15   9   26.75   19.26
   0 -15   9  -28.62   24.84
   0 -15  10   10.32   19.87
   0 -15  11   90.81   22.36
   0 -15  12  112.61   24.06
   0 -15  13   38.54   22.38
   0 -15  14   20.96   23.09
   0 -15  15   -8.18   23.82
   0 -16   0  107.03   24.25
   0 -16   1   75.90   23.76
   0 -16  -1   12.07   22.44
   0 -16  -2   20.05   22.01
   0 -16   2    0.93   22.75
   0 -16   3   33.37   23.63
   0 -16  -3   25.78   22.33
   0 -16  -4   28.78   20.79
   0 -16  -5   57.67   21.23
   0 -16  -6   37.28   20.09
   0 -17  -3  -13.30   22.49
   1   0   1 1379.58    9.56
   1   0   1 1372.07    9.51
   1   0   2 3219.48  121.73
   1   0  -2 3499.05  121.90
  -1   0  -2 3300.43  121.61
  -1   0   2 3824.44  122.02
  -1   0   2 3638.03  122.01
   1   0  -2 3851.97  121.73
  -1   0   2 3790.41  121.88
  -1   0  -2 3145.62  121.80
   1   0  -3 2441.18   85.24
  -1   0   3 2416.24   85.39
   1   0  -3 2542.35   84.84
  -1   0  -3 2290.62   84.78
  -1   0   3 2407.44   85.03
   1   0  -3 2620.77   85.39
  -1   0   4  522.66   18.62
  -1   0   4  530.87   18.00
   1   0  -4  513.91   17.59
   1   0  -4  529.73   18.62
   1   0  -4  525.19   18.32
   1   0  -4  496.59   18.62
   1   0   5 8589.35  285.44
  -1   0   5 8354.86  285.90
   1   0  -5 8191.90  285.39
   1   0  -5 8049.83  286.18
  -1   0   5 8082.39  286.75
  -1   0   5 8275.02  285.42
   1   0  -6 1989.55   71.94
  -1   0   6 2050.05   72.78
  -1   0   6 2012.32   71.57
   1   0   6 2191.28   70.95
   1   0  -6 1934.18   70.87
   1   0   7 1420.18   45.70
   1   0   7 1397.96   45.99
   1   0  -7 1137.72   46.51
   1   0   7 1403.24   45.46
  -1   0   7 1165.92   46.11
  -1   0   7 1105.69   46.49
  -1   0   7 1213.59   47.49
   1   0  -8  336.12   13.99
  -1   0   8  356.12   13.45
   1   0  -8  343.32   12.32
   1   0   8  294.27   12.24
   1   0  -8  349.53   14.40
  -1   0   8  351.88   14.06
   1   0   8  293.29   12.84
  -1   0   8  371.38   15.22
   1   0  -9 1871.67   65.12
   1   0  -9 1876.55   67.47
  -1   0   9 1889.54   67.13
   1   0   9 1846.39   65.16
  -1   0   9 1918.21   68.31
   1   0   9 1869.48   66.19
  -1   0   9 1904.36   66.48
  -1   0  10 1546.77   50.34
   1   0  10 1257.41   49.69
   1   0 -10 1528.49   51.53
  -1   0  10 1370.31   52.52
   1   0  10 1314.37   48.40
  -1   0  10 1607.35   52.63
  -1   0  10 1524.51   51.05
  -1   0  11  472.62   20.80
  -1   0  11  485.70   18.60
   1   0  11  415.92   18.13
  -1   0  11  485.61   19.43
   1   0 -11  458.88   19.66
   1   0 -12 1926.57   68.50
  -1   0  12 1905.80   69.63
  -1   0  12 1857.81   67.09
  -1   0  12 1831.49   67.93
   1   0  13  455.06   20.54
   1   0 -13  461.74   19.96
   1   0  13  434.25   18.46
  -1   0  13  457.98   18.67
  -1   0  13  455.53   19.61
  -1   0  13  469.62   21.45
  -1   0  13  384.64   21.24
  -1   0  14  429.16   19.30
   1   0 -14  440.99   19.65
  -1   0  14  448.68   21.30
  -1   0  14  402.70   21.75
   1   0  14  418.06   18.13
  -1   0  14  441.98   18.16
   1   0  14  394.76   20.11
   1   0 -15  141.46    9.47
  -1   0  15  113.64   12.22
  -1   0  15  130.12    8.50
   1   0  15  104.48   10.85
  -1   0  15  119.42   11.66
   1   0  15   94.28    8.33
  -1   0  15  106.14    9.48
  -1   0 -16   53.36    5.83
  -1   0  16   67.80   11.00
  -1   0  16   68.21    7.18
   1   0  16   53.40    9.74
   1   0  16   49.72    7.04
  -1   0  16   57.54   11.13
  -1   0  16   60.72    8.65
   1   0  17  156.83   10.09
   1   0  17  143.76   12.49
  -1   0 -17  140.08    8.21
  -1   0  17  132.62   11.04
  -1   0  17  100.32   12.42
  -1   0  17  121.61    9.07
  -1   0  17  104.80   13.43
  -1   0  18   10.66    8.52
  -1   0 -18    7.79    5.39
   1   0  18   12.47    7.13
   1   0  18    5.90    9.98
  -1   0  18   13.47    6.47
  -1   0  18   16.27   11.73
  -1   0  18   15.40   11.17
  -1   0  19 1137.95   46.12
   1   0  19 1197.88   44.94
   1   0  19 1283.99   48.66
  -1   0 -19 1235.55   43.26
  -1   0  19 1146.90   48.66
  -1   0  19 1118.12   44.31
  -1   0  19 1054.71   49.40
   1   0  20  623.83   29.48
  -1   0  20  608.01   25.28
  -1   0  20  589.79   30.26
  -1   0  20  515.96   30.49
   1   0  20  639.91   25.89
  -1   0 -20  620.46   23.89
  -1   0  20  568.92   26.95
  -1   0  21  223.40   15.44
  -1   0 -21  234.24   11.61
  -1   0  21  199.62   12.79
   1   0  21  207.39   13.61
   1   0  21  220.78   17.67
  -1   0  22  836.79   34.18
  -1   0 -22  776.19   29.55
   1   0  22  774.29   36.03
   1   0  22  762.55   31.90
  -1   0  22  751.48   31.32
   1   0 -23  400.03   22.29
  -1   0  23  387.18   19.72
  -1   0 -23  459.15   17.98
  -1   0  23  402.93   22.69
   1   0  23  456.42   21.01
  -1   0 -24   35.48    6.75
   1   0  24   53.38   10.62
   1   0 -24   23.24   11.73
  -1   0  24   26.73    8.71
  -1   0  24   44.79   12.05
  -1   0  24   34.60   17.07
  -1   0  25  148.59   12.20
   1   0  25  188.20   14.35
   1   0  25  162.09   12.81
   1   0 -25  187.28   15.52
  -1   0  25  189.94   16.30
   1   0 -26  288.36   18.62
  -1   0  26  259.22   25.33
   1   0  26  254.20   16.49
  -1   0  26  266.28   18.81
   1   0  26  222.59   14.95
   1   0  27  374.33   20.17
   1   0 -27  355.36   21.25
  -1   0  27  409.07   22.89
   1   0 -28   13.04   13.19
   1   0  28   29.47   11.64
  -1   0  28   24.81   22.20
  -1   0  29  165.10   25.94
  -1   0  30  245.66   29.58
  -1   0  31  173.62   28.13
  -1   0  32   31.12   25.33
  -1   0  33   54.22   27.49
   1   0  33  150.45   29.23
  -1   1  32   16.81   24.39
  -1   1  31  149.23   25.95
  -1   1  30   79.96   17.59
  -1   1  30   72.07   23.80
  -1   1  29    3.76   21.30
  -1   1  29   11.82   16.08
   1   1 -28   27.99   12.57
  -1   1  28   15.30   15.36
  -1   1  28   37.66   20.33
  -1   1  27  105.30   17.19
  -1   1  27  118.57   21.12
   1   1 -27   93.79   13.45
   1  -1  26  180.64   15.04
  -1   1  26  207.80   18.68
   1   1 -26  205.78   15.81
  -1   1  26  187.61   22.82
  -1  -1 -26  156.63   10.01
   1   1 -25  199.62   15.55
  -1   1  25  183.20   17.41
  -1  -1 -25  163.86   10.61
  -1   1  25  147.30   21.09
  -1  -1 -24   79.22    8.39
  -1   1  24   54.63    7.17
  -1   1  24   47.89   17.36
  -1   1  24   78.03   14.13
   1   1 -24   68.02   12.03
   1   1 -23  759.07   31.98
  -1   1  23  732.85   36.83
  -1   1  23  663.64   27.79
   1  -1  23  756.13   29.31
  -1  -1 -23  756.78   28.66
  -1   1  23  751.58   33.49
  -1   1  22  176.92   16.07
  -1   1  22  167.07   10.68
  -1   1  21  338.50   15.03
   1  -1  21  308.57   15.71
   1  -1  21  325.65   21.22
  -1   1  20   66.91   15.04
  -1   1  20   66.78    6.98
   1  -1  20  102.34   13.48
   1  -1  20   93.85    8.44
  -1   1  20   89.34   11.74
  -1   1  19 1218.39   44.65
   1  -1  19 1206.34   45.11
   1  -1  19 1173.33   49.87
  -1   1  19 1281.41   48.74
  -1   1  19 1214.19   52.12
   1  -1  18  260.62   18.02
   1  -1  18  256.53   12.87
  -1   1  18  256.41   12.31
  -1   1  18  282.21   19.98
  -1   1  18  278.02   16.58
  -1   1  17  776.80   32.16
  -1   1  17  700.26   34.52
   1  -1  17  756.10   28.77
  -1   1  17  717.60   28.25
   1  -1  17  747.81   33.07
   1   1 -17  799.33   31.44
  -1   1  16  249.57   14.45
  -1   1  16  234.62   10.58
   1  -1  16  194.50   10.69
  -1   1  16  209.96   16.73
   1  -1  16  214.86   15.25
  -1   1  15 1022.75   46.80
   1  -1  15 1161.47   45.69
   1  -1  15 1113.17   43.56
  -1   1  15 1187.44   41.76
  -1   1  15 1144.69   44.56
   1  -1  15 1160.53   41.88
   1  -1  14  264.82   12.27
  -1   1  14  326.27   15.78
   1  -1  14  274.39   14.10
  -1   1  14  257.37   17.26
  -1   1  14  306.43   12.37
  -1   1  13 1212.48   41.48
  -1   1  13 1047.36   45.88
   1  -1  13 1062.38   41.24
   1   1 -13 1281.94   44.66
  -1   1  13 1219.58   44.28
   1  -1  13 1109.65   43.04
   1  -1  12  515.44   18.39
  -1   1  12  492.82   18.35
  -1   1  12  483.73   17.39
   1   1 -12  462.11   20.92
  -1   1  12  501.79   21.05
   1   1 -12  447.53   17.14
   1  -1  12  489.03   20.08
   1  -1  11 1743.13   62.40
  -1   1  11 1840.45   62.04
   1  -1  11 1746.34   64.04
   1   1 -11 1833.52   65.19
   1   1 -11 1840.97   63.86
  -1   1  11 1805.41   64.89
  -1   1  11 1776.07   62.58
   1   1 -11 1707.79   61.86
  -1   1  10  861.70   33.36
   1  -1  10  933.24   31.06
  -1   1  10  820.30   30.76
   1   1 -10  839.98   32.28
  -1   1  10  847.71   31.13
   1   1 -10  854.63   30.69
   1   1 -10  853.60   33.46
   1  -1  10  927.74   32.79
   1   1  -9 1771.85   65.52
  -1   1   9 1799.40   64.34
   1  -1   9 1885.67   64.24
  -1   1   9 1839.85   66.56
  -1   1   9 1813.10   64.51
   1   1  -9 1931.12   66.91
   1   1  -9 1860.86   64.28
  -1   1   8   85.67    6.41
  -1   1   8   78.18    4.24
  -1   1   8   78.05    4.27
   1  -1   8   69.14    3.71
   1   1  -8   84.15    5.50
  -1  -1  -7 2332.23   84.11
   1   1  -7 2512.11   86.23
  -1   1   7 2440.91   83.83
   1   1  -7 2411.35   84.79
   1   1  -6 3956.38  136.57
  -1   1   6 3840.67  137.51
  -1  -1  -6 3864.67  136.76
  -1   1   6 4010.58  138.59
   1   1  -6 4092.05  137.34
  -1  -1  -5 2339.93   88.19
  -1   1   5 2557.18   89.62
   1   1  -5 2589.38   88.14
   1   1  -5 2643.57   88.74
  -1   1   5 2584.62   88.68
   1   1  -4  835.74   31.58
  -1   1   4  846.26   30.72
  -1   1   4  841.88   31.58
   1   1  -4  896.59   31.07
   1   1  -4  870.01   30.90
  -1   1   4  825.62   31.43
  -1   1   3  383.19   14.73
  -1  -1  -3  442.78   15.12
  -1   1   3  333.09   13.84
  -1   1   3  368.36   14.61
  -1  -1  -3  448.54   14.85
   1   1  -3  340.33   13.87
   1   1  -2  343.84   15.12
  -1  -1  -2  498.93   15.76
  -1   1   2  336.80   15.15
  -1  -1  -2  482.64   15.59
   1   1  -1 3715.52  137.76
   1   1  -1 3918.04  137.71
  -1   1   1 3996.18  137.81
  -1   1   0  198.52    7.19
  -1  -1   0  178.11    7.37
  -1  -1   0  148.75    7.20
   1   1   0  187.80    7.27
  -1  -1   0  166.26    7.47
  -1   1  -1 4461.65  147.89
  -1  -1   1 4168.46  148.49
   1   1   1 4523.66  147.99
  -1  -1   1 4013.10  148.39
   1   1   1 4546.42  148.39
  -1  -1   1 3941.67  148.31
   1   1   1 4616.19  148.46
  -1  -1   1 3988.80  148.44
   1   1   1 4366.76  148.30
  -1  -1   1 3995.48  148.61
   1   1   2  483.15   15.36
   1   1   2  482.96   15.05
   1   1   2  485.16   15.14
  -1  -1   2  355.39   15.11
  -1  -1   2  344.22   15.15
  -1  -1   2  357.59   15.07
  -1  -1   2  336.14   14.97
  -1  -1   2  346.52   14.82
  -1  -1   3  353.68   14.75
  -1  -1   3  394.61   15.47
  -1  -1   3  368.70   15.41
  -1  -1   3  378.96   15.46
  -1  -1   3  394.59   15.29
  -1  -1   4  967.29   34.50
  -1  -1   4  953.03   34.99
  -1  -1   4  960.21   34.76
  -1  -1   4  953.44   34.82
  -1  -1   4  917.81   33.87
   1   1   4  945.71   33.83
   1   1   5 2496.77   94.77
  -1  -1   5 2829.66   96.21
  -1  -1   5 3002.35   96.52
  -1  -1   5 2737.75   95.00
  -1  -1   5 2612.61   96.31
   1  -1  -5 2772.77   94.48
  -1  -1   5 2819.61   95.81
  -1  -1   6 4213.02  139.59
  -1  -1   6 3941.60  138.52
   1   1   6 3914.56  138.36
   1  -1  -6 3914.24  137.99
  -1  -1   6 4104.88  139.45
  -1  -1   6 4184.45  140.33
  -1  -1   7 2794.54   96.77
  -1   1  -7 2625.20   95.02
  -1  -1   7 2806.70   96.08
  -1  -1   7 2904.68   97.65
   1  -1  -8   81.55    6.16
  -1   1  -8   62.64    3.89
  -1  -1   8   70.84    6.25
  -1  -1   8   87.62    7.17
  -1  -1   8   84.28    5.38
  -1   1  -9 2043.90   71.50
  -1  -1   9 1975.15   72.86
  -1  -1   9 2008.79   74.68
   1  -1  -9 2010.14   73.92
  -1  -1   9 1886.67   73.98
  -1   1  -9 2176.45   71.60
  -1  -1  10  712.71   32.56
  -1  -1  10  746.64   33.05
   1  -1 -10  755.89   32.31
   1   1  10  879.66   29.85
  -1   1 -10  871.77   29.99
  -1   1 -10  887.09   29.76
   1   1  10  844.09   31.90
  -1  -1  10  712.19   31.18
  -1  -1  11 1607.74   64.02
   1  -1 -11 1729.21   63.79
  -1  -1  11 1731.74   64.66
   1   1  11 1747.12   60.57
  -1   1 -11 1747.01   60.96
   1   1  11 1736.20   63.11
  -1  -1  11 1775.92   62.60
  -1   1 -11 1725.64   60.44
  -1  -1  12  527.68   22.58
  -1  -1  12  498.25   24.56
  -1   1 -12  622.85   21.21
   1   1  12  543.19   20.28
   1  -1 -12  557.14   23.19
   1   1  12  589.22   23.63
   1  -1 -12  579.69   24.22
  -1  -1  12  571.78   25.29
   1   1  13 1188.58   48.60
   1  -1 -13 1362.42   48.70
  -1  -1  13 1316.89   48.09
  -1  -1  13 1377.71   50.77
  -1   1 -13 1258.01   46.23
  -1  -1  13 1408.03   48.78
  -1  -1  13 1214.70   50.10
  -1  -1  14  329.56   15.11
   1  -1 -14  326.84   15.56
  -1  -1  14  296.58   17.28
  -1  -1  14  315.25   15.45
   1   1  14  299.38   15.88
  -1   1 -14  301.60   12.94
  -1  -1  14  328.98   17.88
  -1  -1  15 1199.13   46.28
   1   1  15 1221.31   47.49
  -1  -1  15 1263.77   46.90
  -1  -1  15 1078.70   48.48
  -1   1 -15 1268.68   44.47
  -1  -1  15 1240.08   49.31
   1  -1 -15 1269.90   47.07
  -1  -1  16  222.02   16.05
  -1  -1  16  188.89   15.58
   1  -1 -16  257.57   13.52
  -1   1 -16  218.07   10.57
   1   1  16  217.10   13.41
   1   1  16  208.04   14.04
  -1  -1  16  232.86   13.07
  -1  -1  16  235.91   13.24
   1   1  17  842.97   36.25
  -1   1 -17  905.26   32.78
   1   1  17  920.49   35.77
  -1  -1  17  899.67   35.38
  -1  -1  17  871.06   38.28
  -1  -1  17  873.49   34.94
  -1  -1  17  783.63   37.66
   1   1  18  275.91   15.50
  -1  -1  18  228.59   17.58
  -1   1 -18  256.90   12.12
  -1  -1  18  260.79   18.72
   1   1  18  250.09   16.23
  -1  -1  18  281.82   14.94
  -1  -1  18  261.56   14.78
  -1  -1  19 1057.69   41.37
   1   1  19  998.37   42.84
  -1  -1  19  979.27   44.89
  -1  -1  19 1082.15   41.64
  -1  -1  19 1170.53   45.70
  -1   1 -19 1050.49   38.76
   1   1  19 1050.29   41.76
  -1  -1  20   54.25   14.09
  -1  -1  20   62.71   10.06
   1   1  20   66.70   11.61
   1   1  20   77.58   10.78
  -1  -1  20   50.75   13.26
  -1   1 -20   80.34    7.02
  -1  -1  20   48.68    9.52
  -1  -1  21  317.43   21.71
  -1  -1  21  351.86   17.65
   1   1  21  272.16   17.67
  -1  -1  21  320.54   17.24
   1   1  21  247.94   18.72
   1   1  22  267.20   18.59
   1   1  22  255.07   16.37
   1   1  23  625.85   26.05
   1   1  23  697.28   29.91
  -1  -1  23  656.65   28.97
   1   1  23  693.39   32.18
  -1  -1  24   52.82   17.74
   1   1  24   56.53    7.68
   1   1  24   67.32   12.60
  -1  -1  24   46.79   10.82
   1   1  25  119.59    9.44
  -1  -1  25  134.51   22.05
   1   1  25  116.71   14.26
  -1  -1  25  143.36   13.18
   1   1  26  190.71   16.34
   1  -1 -26  187.00   16.56
  -1  -1  26  185.12   25.23
  -1  -1  26  172.80   14.86
   1   1  27   97.78   14.31
   1  -1 -27   79.43   14.38
  -1  -1  27  107.04   23.30
  -1  -1  28   44.50   23.22
   1  -1 -28   65.43   14.31
   1   1  28   49.57   13.71
  -1  -1  29   10.91   23.12
   1   1  29   12.34   13.98
  -1  -1  30  156.10   28.07
  -1  -1  31  160.29   28.98
  -1  -1  32   36.91   26.21
   1   1  33  139.52   27.64
  -1   2  31  143.46   24.87
  -1   2  30   40.99   20.98
  -1   2  30   61.78   19.27
  -1   2  29   27.91   18.06
  -1   2  29   46.27   20.89
   1   2 -28   58.20   13.47
  -1   2  28   79.52   20.96
  -1   2  28   32.11   17.81
   1   2 -27  158.87   15.47
   1  -2  27  113.58   15.73
  -1   2  27  143.54   18.91
  -1   2  27  159.49   21.32
  -1  -2 -26   45.75    9.02
   1   2 -26   62.54   12.67
  -1   2  26   37.93   16.11
  -1   2  26   44.18   17.53
   1   2 -25  136.08   13.92
  -1   2  25  154.73   19.24
  -1   2  25  141.96   18.05
  -1   2  24  111.55   16.42
  -1   2  24   69.27   16.81
   1   2 -24  111.52   13.11
   1   2 -23  158.98   14.16
  -1   2  23  166.70   17.13
  -1   2  23  162.51   18.16
  -1   2  22  790.29   37.97
   1   2 -22  813.90   34.59
  -1   2  22  835.94   37.30
  -1   2  21   72.25   13.99
  -1   2  21   74.15   13.29
  -1   2  20  140.71   14.86
   1  -2  20  129.84   15.79
   1  -2  19   80.61   13.96
  -1   2  19   39.10   11.91
  -1   2  19   62.38   15.36
  -1   2  18  580.29   30.81
   1  -2  18  588.76   29.09
   1  -2  18  595.27   26.57
  -1   2  18  615.96   28.59
   1  -2  17  493.97   22.37
  -1   2  17  441.57   26.17
   1  -2  17  480.61   24.39
  -1   2  17  439.69   23.47
  -1   2  16  126.15    6.33
   1   2 -16  191.81   11.55
   1  -2  16  194.01   12.25
  -1   2  16  155.91   13.19
   1  -2  16  215.07   14.78
   1  -2  15  166.80   11.50
  -1   2  15  161.23    7.28
   1   2 -15  166.77   11.38
  -1   2  15  165.44   12.70
   1   2 -15  142.43    6.59
  -1   2  14 2217.56   76.64
  -1   2  14 2051.50   71.98
   1   2 -14 2102.37   73.69
   1   2 -14 2138.49   75.35
   1  -2  14 2034.23   75.03
   1   2 -14 1981.06   71.63
  -1   2  13   87.76    5.64
  -1   2  13  108.55   10.15
   1  -2  13   95.75    8.53
   1   2 -13   78.73    7.36
   1   2 -13   84.59    8.43
  -1  -2 -12  127.16    7.11
   1   2 -12  139.30    9.54
   1  -2  12  135.09    9.41
  -1   2  12  141.45   10.97
   1   2 -12  135.93    8.51
  -1   2  11   99.48    9.09
   1  -2  11   93.56    7.76
   1   2 -11   88.25    7.80
   1   2 -11   81.93    6.64
  -1  -2 -11  103.43    5.95
   1   2 -10 2584.23   89.19
  -1  -2 -10 2487.96   87.16
   1   2 -10 2446.30   87.66
  -1   2  10 2573.99   89.90
  -1   2  10 2290.06   90.39
   1   2  -9  680.48   26.28
  -1   2   9  672.34   26.75
  -1  -2  -9  596.29   24.36
  -1   2   9  639.52   27.52
   1   2  -9  693.91   24.97
   1   2  -8   16.23    4.68
  -1   2   8   29.20    6.42
   1  -2   8   46.75    3.97
   1   2  -8   27.44    4.22
  -1   2   8   25.73    4.24
  -1  -2  -8   49.08    4.10
   1   2  -7 1613.95   57.99
  -1   2   7 1604.25   56.77
  -1  -2  -7 1608.33   56.80
  -1   2   7 1514.67   58.64
   1  -2   7 1544.87   56.36
   1   2  -7 1661.82   56.99
  -1   2   6 2068.63   76.28
   1  -2   6 2104.08   74.38
  -1  -2  -6 2222.68   74.94
  -1   2   6 2083.87   74.30
  -1   2   5 1345.54   48.84
  -1   2   5 1336.43   46.83
  -1  -2  -5 1291.46   47.95
  -1  -2  -5 1338.70   47.75
  -1  -2  -4 2228.79   79.52
  -1   2   4 2210.95   78.33
  -1  -2  -4 2189.48   78.87
   1   2  -4 2425.61   78.66
  -1   2   4 2298.35   80.16
  -1  -2  -4 2144.46   80.07
   1   2  -3  276.14   10.93
  -1  -2  -3  339.37   12.54
  -1  -2  -3  345.18   13.09
  -1   2   3  276.12   12.41
   1   2  -2  318.56   12.86
  -1   2   2  295.00   12.58
  -1  -2  -2  316.66   12.90
   1   2  -1 1624.11   58.16
   1   2  -1 1519.68   58.41
  -1  -2   0  309.69   11.91
  -1  -2   0  288.85   12.00
   1   2   0  278.63   10.76
   1   2   0  256.96   11.24
   1   2   0  280.52   11.48
  -1  -2   1 1478.51   57.07
  -1  -2   1 1430.46   57.19
   1   2   1 1618.83   56.62
   1   2   1 1694.05   55.86
   1   2   1 1718.90   56.82
  -1  -2   1 1516.19   57.11
  -1  -2   2  344.55   14.74
  -1  -2   2  339.35   14.46
  -1  -2   2  366.68   14.37
  -1  -2   2  355.06   14.69
   1   2   2  364.48   13.81
  -1  -2   3  286.33   12.33
  -1  -2   3  275.23   12.96
  -1  -2   3  296.65   13.07
  -1  -2   3  278.33   12.77
  -1  -2   4 2356.37   79.21
   1   2   4 2096.82   78.31
  -1  -2   4 2236.56   79.86
  -1  -2   4 2366.32   80.16
  -1  -2   4 2332.09   80.03
   1   2   5 1490.70   55.09
  -1  -2   5 1592.54   55.93
   1   2   5 1535.03   54.63
  -1  -2   5 1531.96   57.26
  -1  -2   5 1647.00   57.14
  -1  -2   5 1569.04   56.94
  -1  -2   5 1686.99   55.31
  -1  -2   6 2347.96   79.85
  -1  -2   6 2228.97   79.61
  -1  -2   6 2258.37   78.10
   1   2   6 2153.38   77.29
   1   2   6 2140.45   77.20
  -1  -2   6 2319.69   77.91
   1  -2  -7 1604.05   56.89
   1   2   7 1521.63   55.31
   1   2   7 1579.08   55.63
  -1  -2   7 1687.19   56.46
  -1  -2   7 1555.15   57.73
  -1  -2   7 1590.76   58.24
  -1  -2   7 1543.29   56.07
   1   2   8   45.54    3.22
  -1  -2   8   28.26    4.53
  -1  -2   8   22.30    5.56
   1   2   8   46.92    3.96
   1  -2  -8   20.60    4.32
  -1  -2   8   21.96    3.61
  -1  -2   8   29.57    6.50
   1  -2  -9  564.76   22.28
   1   2   9  500.69   20.95
  -1  -2   9  553.42   20.78
  -1  -2   9  536.11   22.96
  -1  -2   9  595.52   24.23
  -1  -2   9  554.60   22.21
  -1  -2  10 2920.26  103.47
   1   2  10 2913.73  104.18
  -1  -2  10 2972.33  105.31
   1  -2 -10 3029.28  105.31
  -1  -2  10 3033.80  106.92
  -1  -2  10 2953.00  106.05
  -1  -2  11   97.46    8.55
   1   2  11  110.30    7.33
  -1  -2  11   84.68    8.36
  -1  -2  11  101.01   10.02
   1  -2 -11  102.00    8.28
  -1  -2  11   96.01    5.79
  -1  -2  12  120.76    9.83
  -1  -2  12  131.29   11.80
   1  -2 -12  137.56    9.55
  -1  -2  12  126.75   10.35
   1   2  12  135.75    8.70
  -1  -2  13   96.44   10.99
   1   2  13  115.82    8.32
   1  -2 -13   95.31    8.09
  -1  -2  13   82.02    9.23
  -1   2 -13   99.06    5.45
  -1  -2  14 1855.63   66.93
   1   2  14 1752.71   63.83
  -1   2 -14 1687.72   60.76
  -1  -2  14 1830.85   65.64
  -1   2 -15  157.46    7.20
   1  -2 -15  191.02   11.42
  -1  -2  15  195.91   14.82
   1   2  15  169.83    7.71
   1   2  15  171.28   11.50
  -1  -2  15  194.56   13.36
   1   2  16  230.33    8.10
  -1  -2  16  177.72   15.96
   1   2  16  248.67   13.23
  -1  -2  16  198.38   14.60
   1  -2 -16  159.33    7.77
   1  -2 -16  209.05   12.55
  -1  -2  17  392.75   23.40
   1  -2 -17  453.86   20.05
  -1  -2  17  383.50   22.27
  -1  -2  17  407.32   21.14
   1   2  17  434.54   20.62
  -1  -2  18  590.49   30.94
  -1  -2  18  639.15   28.39
   1   2  18  650.95   28.96
   1   2  18  633.41   28.05
  -1  -2  18  645.57   30.07
  -1  -2  19   50.12   13.93
  -1  -2  19   46.23   10.40
   1   2  19   73.35   10.83
  -1  -2  19   73.18   13.06
   1   2  19   62.23   11.94
   1   2  20   97.13    6.36
   1   2  20   97.07   12.25
  -1  -2  20  109.77   14.72
   1   2  20  113.73   13.39
  -1  -2  20  102.11   12.35
  -1  -2  21   53.93   13.51
   1   2  21   48.14   12.03
  -1  -2  21   15.16   10.61
   1   2  21   34.02    4.84
   1   2  21   42.53   10.93
   1   2  22  662.44   27.90
  -1  -2  22  636.78   30.22
   1   2  22  632.96   27.52
  -1  -2  22  613.34   26.87
  -1  -2  23  192.65   15.39
   1   2  23  125.29   15.55
  -1  -2  24  106.67   13.91
  -1  -2  24  125.06   19.96
   1   2  24  148.99   15.76
  -1  -2  25  152.09   23.42
  -1  -2  25  131.22   15.01
   1   2  25  147.48   16.48
  -1  -2  26   16.90   12.32
   1   2  26   11.40   13.84
  -1  -2  26   23.24   21.22
  -1  -2  27   98.06   14.76
  -1  -2  27   93.92   24.49
   1   2  27   99.55   16.74
   1   2  28   43.03   16.08
  -1  -2  28   97.81   24.71
   1   2  29    6.63   15.70
  -1  -2  29  -21.96   24.47
  -1  -2  30  117.03   27.31
  -1  -2  31  145.87   29.34
  -1   3  31   13.90   20.76
  -1   3  30  204.74   24.25
  -1   3  29   25.78   19.26
  -1   3  29   32.78   18.12
  -1   3  28   25.35   18.74
  -1   3  28    4.48   18.26
   1  -3  28   36.24   15.65
  -1   3  27   32.00   17.83
  -1   3  27   29.41   18.06
  -1   3  26  359.12   25.42
  -1   3  26  340.95   25.34
  -1   3  25  171.60   20.41
  -1   3  25  224.00   20.37
   1   3 -25  182.61   15.72
  -1   3  24   68.56   17.25
  -1   3  24   57.61   15.58
   1   3 -24   73.24   12.58
  -1   3  23  126.30   17.43
  -1   3  23  124.91   16.54
   1   3 -23  102.94   13.17
   1   3 -22  500.97   24.29
  -1   3  22  478.62   27.70
  -1   3  22  488.25   26.57
   1   3 -21  101.71   12.41
  -1   3  21  111.25   15.90
  -1   3  21  119.29   14.60
  -1   3  20  118.79   14.41
  -1   3  20  141.13   16.27
   1   3 -20  146.63   13.22
   1  -3  19   87.68   15.07
   1  -3  19   89.86   12.04
  -1   3  19  105.51    5.35
  -1   3  19  126.11   13.05
   1  -3  18  173.81    8.05
   1   3 -18  183.42    8.01
  -1   3  18  258.46   15.61
  -1   3  18  237.28   17.42
   1  -3  18  242.69   18.39
  -1   3  18  206.20    9.18
   1  -3  18  262.63   15.75
  -1   3  17  138.86   14.34
   1  -3  17  118.21   13.98
  -1   3  17  132.38   11.99
   1   3 -17  117.52    6.35
   1  -3  17  119.12   11.89
   1  -3  17   98.86    6.37
  -1   3  17  121.59    7.36
   1   3 -16  666.60   26.81
   1  -3  16  707.75   29.79
  -1  -3 -16  648.44   25.66
  -1   3  16  723.90   31.83
   1   3 -15   79.79    7.70
  -1  -3 -15   54.67    6.27
   1  -3  15   48.22    9.36
  -1   3  15   84.43   12.00
  -1   3  14  102.91   13.04
   1   3 -14  119.06    9.44
  -1  -3 -14  129.78    7.98
   1  -3  14  132.71   11.03
  -1   3  14   77.50   11.55
   1   3 -14  102.18    8.31
   1   3 -13   83.26    8.80
  -1   3  13   85.75   11.26
   1   3 -13   76.32    7.11
  -1   3  13  105.75   12.20
  -1  -3 -13   70.41    6.46
  -1  -3 -13   74.75    4.55
   1  -3  13   66.65    8.86
  -1  -3 -12 1634.65   56.58
   1   3 -12 1569.53   60.08
  -1  -3 -12 1648.52   58.43
   1   3 -12 1602.08   58.36
  -1   3  12 1524.69   62.36
  -1   3  11  114.15    8.08
   1  -3  11  135.74    8.26
  -1  -3 -11  151.05    8.15
   1   3 -11  125.78    8.05
   1   3 -11  117.18    9.41
  -1   3  11  118.51   11.58
  -1   3  10  751.02   32.44
  -1   3  10  805.23   29.01
   1   3 -10  768.22   29.01
  -1  -3 -10  739.99   29.08
   1   3 -10  779.41   30.57
   1  -3  10  718.13   29.02
  -1   3   9  236.41   13.94
   1   3  -9  237.30   11.10
  -1  -3  -9  242.15   11.37
   1  -3   9  230.50   11.10
   1   3  -9  215.72   12.06
  -1   3   9  228.81   10.42
  -1   3   8 1577.65   63.36
  -1  -3  -8 1740.80   61.76
  -1   3   8 1696.63   60.37
   1   3  -8 1739.66   62.60
   1  -3   8 1747.34   61.32
  -1  -3  -7  558.69   22.53
  -1   3   7  575.83   20.80
  -1   3   7  557.08   23.90
   1  -3   7  514.75   21.87
  -1  -3  -6 2493.95   83.79
  -1  -3  -6 2505.98   82.74
  -1   3   6 2275.55   81.75
  -1   3   6 2225.30   84.66
  -1   3   5  766.08   28.55
  -1  -3  -5  705.87   26.67
  -1  -3  -5  741.63   27.53
  -1  -3  -5  687.62   28.27
  -1  -3  -4  310.85   14.20
  -1  -3  -4  309.36   13.32
  -1   3   4  292.19   13.79
  -1  -3  -4  330.60   12.90
  -1   3   3 1301.42   49.24
  -1  -3  -3 1407.05   49.62
  -1  -3  -3 1372.82   48.78
  -1   3   2 6176.75  212.17
  -1  -3  -2 6048.93  212.48
   1   3  -1 1271.36   45.11
  -1  -3  -1 1232.85   43.98
   1   3   0   87.14    5.52
   1  -3   0   98.03    5.12
  -1  -3   0   98.54    5.07
  -1  -3   1 1335.12   50.13
   1   3   1 1395.54   48.79
  -1  -3   1 1357.00   48.96
   1   3   2 5796.48  202.99
   1   3   2 5676.80  202.60
  -1  -3   2 5947.16  203.42
  -1  -3   2 6216.27  204.39
  -1  -3   3 1043.20   42.38
   1   3   3 1217.42   41.55
  -1  -3   4  411.52   18.04
  -1  -3   4  419.56   18.21
   1   3   4  433.33   16.94
  -1  -3   5  974.60   34.95
   1   3   5  863.05   32.38
  -1  -3   5  908.85   34.56
  -1  -3   6 2448.19   87.90
   1   3   6 2523.99   85.34
  -1  -3   6 2378.43   87.56
  -1  -3   6 2393.81   85.07
  -1  -3   7  471.77   18.80
  -1  -3   7  431.69   19.68
  -1  -3   7  471.23   20.19
  -1  -3   7  491.98   17.53
   1   3   7  425.65   16.99
  -1  -3   8 1853.00   64.55
  -1  -3   8 1809.67   65.23
  -1  -3   8 1751.70   66.51
  -1  -3   8 1753.18   66.88
   1   3   8 1832.63   63.57
  -1  -3   9  271.80   12.15
  -1  -3   9  245.68   14.42
  -1  -3   9  244.63   14.57
   1  -3  -9  247.43   12.43
  -1  -3   9  251.87   12.23
   1   3   9  288.98   10.56
  -1  -3  10  834.73   35.26
  -1  -3  10  906.16   32.85
   1  -3 -10  871.29   33.05
  -1  -3  10  845.64   32.26
  -1  -3  10  871.89   35.02
   1   3  10  842.69   30.47
   1   3  11  133.74    7.62
  -1  -3  11  135.11    8.96
   1  -3 -11  118.91    8.60
  -1  -3  11  111.70    7.30
   1   3  11  123.44    5.55
  -1  -3  11  122.80   11.38
  -1  -3  11  120.32   10.37
   1   3  12 1488.98   53.87
   1  -3 -12 1575.27   55.34
   1   3  12 1468.05   51.65
  -1  -3  12 1443.34   56.66
  -1  -3  12 1446.71   53.52
  -1  -3  12 1508.93   55.16
  -1  -3  12 1517.69   57.73
   1  -3 -13   75.82    7.97
  -1  -3  13   75.42    5.97
  -1  -3  13   67.40   11.15
   1   3  13   55.22    6.83
  -1  -3  13   61.16    9.88
  -1  -3  13   68.85    8.57
   1   3  14  144.55    9.34
  -1  -3  14  112.09   13.28
  -1  -3  14  104.80   10.48
  -1  -3  14  105.23    7.29
  -1  -3  14  124.44   11.61
  -1  -3  15   69.46    9.68
  -1  -3  15   58.23    5.70
   1   3  15   55.77    7.73
  -1  -3  15   68.42   10.43
  -1  -3  15   66.69   12.25
  -1  -3  16  679.61   29.38
  -1  -3  16  675.89   31.89
  -1   3 -16  651.22   24.69
  -1  -3  17  120.12   12.46
   1  -3 -17  124.56   10.02
  -1  -3  17  134.43   15.25
  -1  -3  18  282.47   20.01
   1  -3 -18  302.21   14.57
  -1   3 -18  201.39    9.31
   1  -3 -18  244.88   10.28
  -1  -3  18  279.38   17.25
   1   3  18  244.94   10.34
   1   3  19   59.21    4.27
  -1  -3  19  159.28   14.58
   1  -3 -19   83.52    4.41
  -1  -3  19  125.05   13.39
   1   3  20  171.07   16.03
  -1  -3  20  130.00   14.79
  -1  -3  20  132.98   15.25
  -1  -3  21  121.01   15.48
   1   3  21  139.24   15.91
  -1  -3  21   99.59   13.68
  -1  -3  22  452.06   24.26
  -1  -3  22  424.00   25.00
   1   3  22  405.05   24.78
  -1  -3  23  107.99   20.14
   1   3  23   81.72   15.24
  -1  -3  23   98.20   14.56
   1   3  24   54.72   15.27
  -1  -3  24   52.95   20.62
  -1  -3  24   59.61   14.40
   1   3  25  235.17   20.50
  -1  -3  25  248.29   26.26
  -1  -3  25  237.25   19.51
  -1  -3  26  322.65   29.35
  -1  -3  26  328.16   22.67
   1   3  26  322.95   23.60
  -1  -3  27   17.82   14.75
   1   3  27    2.56   16.55
   1   3  28   17.41   17.09
  -1  -3  28   44.96   25.26
  -1  -3  29   10.95   25.93
   1   3  29   72.54   18.15
   1   3  30  181.07   21.84
  -1  -3  30  158.06   30.75
  -1  -3  31   -5.07   27.70
  -1   4  31   47.73   23.26
  -1   4  30  108.95   23.61
  -1   4  29   46.17   22.26
  -1   4  28   14.08   20.40
  -1   4  27   17.18   19.84
  -1   4  27    7.57   15.30
  -1   4  26  238.77   20.51
  -1   4  26  265.09   24.39
  -1   4  25   34.22   14.28
  -1   4  25   78.16   19.23
  -1   4  24   53.17   18.40
  -1   4  24   45.35   13.80
  -1   4  23  144.66   15.90
  -1   4  23  149.46   19.73
  -1   4  22  326.09   23.85
  -1   4  22  304.32   20.23
   1  -4  22  334.91   21.01
  -1   4  21  810.26   32.81
  -1   4  21  898.55   37.28
   1   4 -21  872.94   32.87
   1  -4  21  851.54   34.28
   1   4 -20  128.74    6.79
  -1   4  20  125.14    8.07
   1  -4  20  130.60   14.63
   1   4 -20  146.89   13.58
  -1   4  20  166.82   13.78
  -1   4  20  154.87   17.40
  -1   4  19  468.11   23.58
  -1   4  19  472.87   20.21
  -1   4  19  513.43   28.23
   1   4 -19  514.64   24.23
   1  -4  19  472.88   19.27
   1  -4  18 1129.37   46.34
  -1  -4 -18 1092.61   42.12
  -1   4  18 1110.11   48.60
  -1   4  18 1123.23   44.69
   1   4 -18 1226.84   45.71
  -1  -4 -17 1295.08   49.90
   1   4 -17 1396.43   50.10
  -1   4  17 1358.78   56.81
  -1   4  17 1387.29   51.86
   1  -4  17 1278.62   53.32
  -1   4  17 1448.38   56.48
   1   4 -16  324.88   14.38
   1  -4  16  230.14   17.03
  -1  -4 -16  222.52   13.58
  -1   4  16  348.69   21.40
  -1   4  16  330.62   15.91
  -1   4  16  318.44   20.40
  -1   4  15  717.58   29.86
  -1  -4 -15  734.12   26.77
   1  -4  15  762.98   32.60
  -1  -4 -15  732.07   29.43
  -1   4  15  766.30   35.12
   1   4 -15  777.57   29.14
  -1  -4 -14 1532.74   55.90
  -1   4  14 1570.52   56.04
   1  -4  14 1461.00   58.21
  -1   4  14 1550.83   60.87
   1   4 -14 1509.33   55.28
  -1  -4 -14 1501.45   53.33
  -1   4  13 2638.04   94.74
  -1  -4 -13 2647.72   95.28
   1   4 -13 2665.56   94.60
  -1   4  13 2787.72   99.76
   1  -4  12  133.32   10.34
  -1   4  12  201.35    9.74
   1   4 -12  207.41   10.33
  -1  -4 -12  144.64   10.17
  -1   4  12  163.71   14.49
   1  -4  11 1766.33   66.29
  -1   4  11 1877.85   64.90
  -1   4  11 1845.66   69.54
   1   4 -11 1852.20   65.64
   1   4 -11 1742.68   67.31
  -1  -4 -11 1871.84   66.97
  -1  -4 -11 1760.18   66.31
  -1   4  10 2489.55   86.79
   1  -4  10 2397.75   88.59
  -1   4  10 2478.80   91.36
  -1  -4 -10 2421.18   88.88
   1   4 -10 2593.39   90.10
  -1  -4 -10 2495.05   88.91
  -1   4   9 1174.95   47.05
   1  -4   9 1189.67   44.66
  -1  -4  -9 1181.56   44.90
   1   4  -9 1246.10   46.05
  -1   4   9 1191.25   42.38
  -1   4   8  332.99   17.28
  -1  -4  -8  287.31   14.82
   1  -4   8  297.58   14.95
  -1   4   8  340.97   12.18
  -1  -4  -7 2488.44   87.93
  -1   4   7 2457.20   90.62
  -1  -4  -7 2545.11   89.09
  -1   4   6 2663.03  101.96
  -1  -4  -6 2905.27  100.16
  -1  -4  -6 2903.18  102.14
  -1  -4  -6 2876.27  100.84
  -1  -4  -5   73.71    6.30
  -1   4   5   99.47    7.76
  -1  -4  -5   79.88    7.47
  -1  -4  -5   76.05    5.73
  -1   4   4  518.89   20.21
  -1  -4  -4  466.12   20.13
  -1  -4  -4  450.71   18.87
  -1   4   3 1112.32   42.66
  -1  -4  -3 1191.66   42.57
  -1  -4  -3 1135.20   43.03
  -1  -4  -3 1161.07   40.45
  -1  -4  -2 1375.78   49.71
  -1   4   2 1371.27   49.12
  -1  -4  -2 1310.38   49.42
   1  -4   1  382.97   15.00
  -1  -4  -1  389.30   15.60
   1   4   0  368.66   15.54
   1  -4   0  380.62   14.84
  -1  -4   0  407.08   15.56
   1   4   0  357.66   15.31
   1  -4   0  358.57   14.12
  -1  -4   1  324.96   14.67
   1   4   1  357.62   14.34
   1   4   1  359.74   14.90
   1  -4  -1  342.54   14.26
   1   4   2 1208.78   44.25
   1   4   2 1169.52   43.83
  -1  -4   2 1211.62   46.14
  -1  -4   2 1228.72   45.22
   1   4   2 1262.66   45.08
   1  -4  -2 1281.52   44.83
   1   4   3 1207.28   42.01
  -1  -4   3 1126.82   43.81
  -1  -4   3 1166.67   43.16
   1   4   3 1112.90   41.29
   1  -4  -4  431.00   15.17
  -1  -4   4  457.42   18.99
   1   4   4  384.41   16.66
   1   4   4  379.61   15.85
  -1  -4   5  104.38    8.55
  -1  -4   5   88.29    7.84
  -1  -4   6 2568.70   91.57
  -1  -4   6 2482.14   91.07
  -1  -4   7 2256.86   82.54
  -1  -4   7 2250.16   82.02
  -1  -4   8  380.74   18.69
  -1  -4   8  401.46   15.42
  -1  -4   8  408.95   19.59
  -1  -4   9 1371.85   53.49
  -1  -4   9 1418.25   49.73
  -1  -4   9 1327.99   52.68
   1  -4 -10 2378.88   81.58
  -1  -4  10 2481.11   82.14
  -1  -4  10 2479.43   83.81
  -1  -4  10 2375.35   84.35
  -1  -4  10 2516.17   80.78
   1  -4 -11 1911.00   69.19
  -1  -4  11 1909.90   68.49
  -1  -4  11 1901.77   69.30
  -1  -4  11 1914.97   71.84
  -1  -4  12  183.84   10.64
  -1  -4  12  185.90   14.86
  -1  -4  12  144.88   12.91
   1  -4 -12  184.63   10.86
  -1  -4  12  184.16   10.51
   1  -4 -13 2668.61   94.96
  -1  -4  13 2638.59   98.45
  -1  -4  13 2776.03   94.61
  -1  -4  13 2617.30   97.51
  -1  -4  13 2510.09   94.02
  -1  -4  14 1468.30   59.46
  -1  -4  14 1481.79   56.14
   1  -4 -14 1637.72   57.56
  -1  -4  14 1533.50   61.08
  -1  -4  14 1539.31   57.07
  -1  -4  15  548.01   23.33
  -1  -4  15  546.09   27.60
  -1  -4  15  616.83   25.36
  -1  -4  15  598.12   29.35
  -1  -4  16  335.09   16.95
  -1  -4  16  334.72   21.24
  -1  -4  16  295.62   19.18
  -1  -4  17 1577.44   61.08
  -1  -4  17 1551.77   58.94
  -1  -4  17 1596.94   56.97
  -1  -4  18 1237.86   48.93
  -1  -4  18 1231.90   50.92
   1  -4 -19  530.55   22.63
   1  -4 -19  463.28   20.22
  -1  -4  19  551.47   25.49
  -1   4 -19  508.78   19.71
   1  -4 -20  138.47    8.15
  -1   4 -20  105.47    6.90
  -1  -4  20  164.64   16.23
  -1  -4  20  189.50   15.13
  -1  -4  21  716.82   31.79
  -1  -4  21  739.28   30.26
   1   4  21  569.40   22.10
   1  -4 -21  572.32   22.08
   1   4  22  385.65   24.20
  -1  -4  22  367.72   22.42
  -1  -4  22  311.93   23.01
  -1  -4  22  290.08   26.53
  -1  -4  23  115.84   16.72
  -1  -4  23  128.88   16.35
   1   4  23  122.21   17.67
  -1  -4  23   79.60   21.58
  -1  -4  24   40.37   15.53
   1   4  24   46.69   17.37
  -1  -4  24   52.15   20.72
  -1  -4  25   97.67   17.66
  -1  -4  25   93.48   23.75
   1   4  25   64.43   18.31
   1   4  26  308.07   23.80
  -1  -4  26  251.81   22.34
  -1  -4  26  219.39   27.37
  -1  -4  27   16.83   24.57
   1   4  27   -6.48   18.81
  -1  -4  27    4.13   16.51
  -1  -4  28   46.53   17.49
   1   4  28  -15.40   19.55
  -1  -4  28   -3.72   25.55
  -1  -4  29   22.90   26.55
   1   4  29   70.45   20.85
  -1  -4  30  128.71   30.28
   1   4  30  129.26   22.51
  -1   5  31   70.91   25.09
  -1   5  30   80.64   24.40
  -1   5  29  152.73   26.12
   1  -5  29  156.90   22.65
  -1   5  28   -3.65   23.42
  -1   5  27  228.09   26.20
  -1   5  26  102.43   22.42
  -1   5  25  130.28   22.18
  -1   5  25  122.66   14.93
  -1   5  24  141.99   15.01
  -1   5  24  151.11   21.81
  -1   5  23  457.10   28.51
  -1   5  23  469.07   21.74
   1  -5  22   75.22    6.81
  -1   5  22  101.85   19.30
  -1   5  22   85.36   12.26
  -1   5  22   81.21    8.41
  -1   5  21   32.76   17.00
   1  -5  21   20.09    6.51
  -1   5  21   31.62   10.14
  -1   5  21   19.92    7.96
   1  -5  20  509.09   26.77
  -1  -5 -20  461.42   21.02
  -1   5  20  532.55   30.01
  -1   5  20  529.65   22.84
  -1  -5 -19  724.72   30.22
  -1   5  19  720.81   37.70
   1  -5  19  785.51   35.14
  -1   5  19  752.33   30.99
   1   5 -18   57.20    8.26
  -1   5  18   29.49   14.44
   1  -5  18   57.98   13.02
  -1   5  18   45.17    8.62
  -1  -5 -18   56.95    8.88
   1   5 -17  271.74   13.54
  -1   5  17  261.11   14.10
  -1  -5 -17  241.46   14.51
  -1   5  17  278.43   21.82
   1  -5  17  254.17   18.35
  -1  -5 -16 1392.93   51.54
  -1  -5 -16 1293.59   47.86
  -1   5  16 1434.76   56.78
  -1  -5 -16 1399.84   52.89
   1   5 -16 1414.02   50.22
   1  -5  16 1463.12   54.87
  -1   5  16 1362.37   50.29
  -1  -5 -15  804.86   34.77
   1  -5  15  858.98   38.06
  -1   5  15  912.68   33.50
  -1  -5 -15  799.90   35.81
   1   5 -15  925.35   33.90
  -1   5  15  939.59   40.28
   1   5 -14  126.28    9.34
  -1   5  14  116.37   14.75
   1  -5  14  139.34   11.18
  -1   5  14  116.33    8.00
  -1  -5 -14  136.93   10.84
  -1  -5 -14  159.82   12.55
   1  -5  13  835.08   35.24
  -1  -5 -13  856.81   35.52
  -1   5  13  939.83   39.23
  -1  -5 -13  870.69   35.32
  -1   5  13  856.48   32.51
   1   5 -13  956.47   34.20
  -1  -5 -12 1997.45   72.93
  -1   5  12 2079.44   76.10
   1   5 -12 2074.56   71.51
  -1  -5 -12 1948.79   72.62
  -1   5  12 1944.82   69.63
   1  -5  12 1913.17   72.64
  -1   5  11  415.03   20.98
  -1  -5 -11  405.82   17.84
   1  -5  11  444.43   18.48
   1  -5  10  474.65   21.01
  -1   5  10  435.96   22.95
  -1  -5 -10  471.19   20.56
  -1   5   9 2146.05   78.30
   1  -5   9 2095.14   76.57
  -1  -5  -9 2058.37   74.32
  -1  -5  -9 2103.79   77.71
  -1  -5  -9 2131.29   76.00
   1  -5   8 1562.89   56.74
  -1  -5  -8 1522.18   55.66
  -1   5   8 1426.24   57.51
  -1  -5  -8 1504.70   54.60
  -1  -5  -8 1552.53   57.54
  -1   5   7  237.86   14.27
  -1  -5  -7  265.99   14.58
  -1  -5  -7  253.21   11.96
  -1  -5  -7  254.22   12.95
  -1  -5  -6 1224.45   43.35
  -1  -5  -6 1212.66   45.13
  -1  -5  -5 4183.21  145.95
  -1   5   5 4092.11  146.97
  -1  -5  -5 4202.42  147.22
  -1  -5  -4  128.67    8.60
  -1  -5  -4  123.33    9.47
  -1  -5  -3 1364.25   49.02
  -1   5   3 1292.17   48.77
  -1  -5  -3 1302.39   49.25
   1  -5   2 1350.50   45.33
   1   5  -2 1222.53   44.17
  -1  -5  -2 1331.79   47.47
   1   5  -1 2273.77   81.27
  -1  -5  -1 2220.18   80.77
  -1  -5  -1 2159.01   82.10
   1  -5   1 2388.47   80.26
   1  -5   0  383.29   15.32
   1   5   0  381.00   16.64
   1  -5   0  400.31   15.92
  -1  -5   0  395.78   16.53
  -1  -5   1 2156.61   75.85
   1   5   1 2119.79   75.73
   1  -5  -1 2013.26   74.40
   1  -5  -1 2210.45   75.38
   1   5   2 1084.02   41.09
  -1  -5   2 1145.79   42.27
   1  -5  -2 1064.48   40.83
  -1  -5   2 1113.18   43.77
   1   5   2 1154.73   42.18
   1   5   2 1177.01   40.98
   1   5   3 1357.85   49.55
   1   5   3 1347.52   49.03
  -1   5  -3 1418.64   47.97
  -1  -5   3 1345.07   52.19
  -1  -5   3 1437.15   51.23
   1  -5  -3 1324.96   47.83
  -1  -5   4  180.96   10.36
  -1  -5   4  190.28   11.78
   1   5   4  137.08    8.08
  -1   5  -4  131.44    6.16
   1   5   4  134.85    7.20
   1  -5  -5 4071.40  143.61
  -1  -5   5 4169.51  147.63
   1   5   5 4140.44  144.11
  -1  -5   5 4463.60  147.67
   1   5   6 1381.28   46.76
  -1  -5   6 1283.23   50.29
   1  -5  -6 1239.85   46.44
  -1  -5   6 1348.56   50.62
  -1  -5   7  244.56   14.52
  -1  -5   7  263.91   14.58
   1  -5  -7  230.49   10.54
  -1  -5   7  235.19   14.92
  -1  -5   8 1569.24   60.43
  -1  -5   8 1636.03   61.26
  -1  -5   8 1586.39   60.78
  -1  -5   9 2074.93   75.27
  -1  -5   9 2043.86   76.00
  -1  -5   9 1931.03   75.47
  -1  -5  10  391.11   19.72
  -1  -5  10  404.25   20.70
   1  -5 -10  370.22   14.12
  -1  -5  10  378.24   14.93
   1  -5 -11  390.96   17.05
  -1  -5  11  396.72   21.30
  -1  -5  11  424.74   20.33
  -1  -5  11  381.47   18.35
  -1  -5  11  348.82   15.35
  -1  -5  12 2030.29   72.30
  -1  -5  12 2072.00   67.17
   1  -5 -12 1975.09   68.27
  -1  -5  12 1966.82   69.26
  -1  -5  13  906.77   37.31
   1  -5 -13  860.91   33.30
  -1  -5  13  834.36   32.10
  -1  -5  13  785.89   33.60
   1  -5 -14  124.73   10.04
  -1  -5  14  115.84   14.12
  -1  -5  14  143.86    9.81
  -1  -5  14  123.47   10.29
  -1  -5  15  901.07   35.20
  -1  -5  15  835.69   35.33
   1  -5 -15  934.17   35.74
  -1  -5  15  951.86   39.70
  -1  -5  16 1409.10   58.80
  -1  -5  16 1338.08   53.40
  -1  -5  16 1544.27   53.94
  -1  -5  16 1421.50   57.86
  -1  -5  17  240.04   13.99
  -1  -5  17  257.39   19.30
  -1  -5  17  284.60   15.53
  -1  -5  18   71.19   10.55
  -1  -5  18   71.51   13.94
  -1  -5  18   43.18    8.18
  -1  -5  19  855.37   34.14
  -1  -5  19  761.04   31.46
  -1  -5  20  470.60   30.99
   1  -5 -20  465.93   21.09
  -1  -5  21    6.56   14.64
  -1  -5  21    8.54   11.57
  -1   5 -21   20.44    6.31
   1  -5 -21   17.02    7.19
  -1  -5  21   18.14   17.84
  -1  -5  22  114.39   20.95
   1  -5 -22   80.16    8.22
  -1   5 -22   86.38    6.77
  -1  -5  22   97.81   13.93
  -1  -5  22  103.02   17.78
  -1  -5  23  560.66   24.27
  -1  -5  23  416.45   31.18
   1   5  23  496.46   28.03
   1   5  23  324.01   14.92
   1  -5 -23  338.44   14.96
  -1  -5  23  455.97   26.90
  -1  -5  24  148.39   20.45
  -1  -5  24  161.57   17.37
   1   5  24  173.95   21.58
  -1  -5  24  133.54   25.93
   1   5  25  124.08   21.66
  -1  -5  25  143.35   24.39
  -1  -5  25  160.40   21.21
  -1  -5  26   70.97   19.52
  -1  -5  26   96.93   26.30
   1   5  26  125.42   22.11
  -1  -5  27  223.75   30.51
  -1  -5  27  290.43   25.43
   1   5  27  276.86   25.80
  -1  -5  28   11.68   18.66
  -1  -5  28    1.29   26.53
   1   5  28    4.05   20.68
   1   5  29  164.71   24.75
  -1  -5  29  127.94   30.78
   1   5  30   80.04   22.40
  -1   6  31   52.53   26.93
  -1   6  30  101.86   27.03
  -1   6  29   43.18   25.04
   1  -6  29   59.49   22.48
  -1   6  28  120.80   25.91
  -1   6  27   48.90   23.46
  -1   6  26  216.26   27.47
  -1   6  25  229.21   26.13
  -1   6  24  240.39   13.46
  -1   6  24  317.56   27.59
  -1   6  23  223.08   15.06
  -1   6  23  186.21   13.35
  -1  -6 -22   62.01   10.17
  -1   6  22  100.80   10.92
   1  -6  22   62.91    8.89
  -1   6  22  112.78   21.13
  -1   6  21   31.61    9.13
  -1  -6 -21   42.69   10.17
   1  -6  21   28.65    8.51
  -1   6  21   33.76   19.55
   1  -6  20   56.04    9.66
  -1  -6 -20   83.08   10.93
  -1   6  20   83.41    9.40
  -1   6  20   77.70   18.84
   1   6 -19  128.79   10.03
  -1  -6 -19  123.41   14.35
  -1   6  19  112.25   19.12
  -1  -6 -19  137.82   12.18
  -1   6  19  105.98    9.76
  -1  -6 -18  170.05   15.26
  -1   6  18  173.20   10.62
  -1  -6 -18  168.15   13.55
   1   6 -18  186.98   11.35
  -1  -6 -17  157.49   13.98
   1  -6  17  161.18   16.61
  -1  -6 -17  132.56    7.03
  -1  -6 -17  136.82   12.33
   1   6 -17  146.85   10.19
  -1   6  17  124.80    8.67
   1   6 -16  326.95   15.18
  -1  -6 -16  287.95   17.07
  -1  -6 -16  319.71   17.98
   1  -6  16  329.90   20.53
  -1   6  16  267.55   12.90
  -1   6  15  379.51   23.09
   1  -6  15  418.48   22.60
   1  -6  15  421.23   19.71
  -1  -6 -15  397.45   19.11
   1   6 -15  358.01   16.51
  -1  -6 -15  412.21   19.38
  -1  -6 -14   70.39   10.48
   1   6 -14   56.54    8.24
  -1  -6 -14   60.26   10.30
  -1   6  14   57.85   13.58
   1  -6  14   67.44   10.63
  -1  -6 -13   85.61   10.29
   1   6 -13   73.54    8.41
  -1  -6 -13   70.81   10.28
   1  -6  13   93.53   10.77
  -1   6  13   63.32   13.21
  -1   6  12  105.24   13.37
   1  -6  12  117.71   11.75
  -1  -6 -12  135.39   11.10
  -1  -6 -11  162.64   11.62
  -1   6  11  153.56   14.18
   1  -6  11  151.95   12.51
  -1  -6 -11  159.57   14.15
  -1  -6 -10    7.80    9.66
  -1  -6 -10   15.66    7.49
   1  -6  10   15.83    8.60
  -1  -6 -10   21.94    5.36
  -1   6  10   25.69   10.20
  -1  -6  -9  197.54   14.54
  -1   6   9  225.58   14.78
   1  -6   9  211.17   13.90
  -1  -6  -9  195.29   12.28
  -1  -6  -9  194.50   10.78
  -1  -6  -8 1306.21   48.76
  -1   6   8 1339.91   51.76
   1  -6   8 1322.22   51.11
  -1  -6  -8 1335.14   51.39
  -1   6   7 1017.05   41.57
  -1  -6  -7 1054.69   39.58
  -1  -6  -7 1058.49   41.72
  -1  -6  -6 1158.42   45.73
  -1  -6  -6 1195.19   44.30
  -1   6   6 1171.48   45.58
  -1  -6  -5  371.67   16.76
  -1  -6  -5  360.21   13.25
  -1   6   5  318.47   17.01
  -1  -6  -5  363.05   17.83
   1  -6   4 1736.41   60.68
  -1   6   4 1665.54   63.30
  -1  -6  -4 1678.43   63.31
  -1  -6  -4 1791.56   64.01
  -1   6   3  501.25   21.00
  -1  -6  -3  515.38   21.84
   1  -6   3  482.10   18.80
  -1  -6  -3  493.68   22.06
   1   6  -2  574.27   22.64
  -1  -6  -2  530.40   23.53
   1  -6   2  538.75   20.93
   1  -6   1 1249.26   44.30
   1   6  -1 1245.40   45.36
   1   6  -1 1207.09   43.27
  -1  -6  -1 1164.23   44.88
  -1  -6   0 3449.01  121.36
   1   6   0 3481.89  121.55
   1   6   0 3402.65  120.03
  -1  -6   1 1293.41   48.19
   1  -6  -1 1256.05   46.90
   1   6   1 1348.28   48.40
   1  -6  -2  463.02   19.74
   1  -6  -2  495.72   18.68
  -1  -6   2  482.44   21.22
   1   6   2  498.95   19.90
   1  -6  -3  510.46   19.00
  -1  -6   3  523.23   24.20
   1  -6  -3  510.79   21.14
   1   6   3  506.69   20.72
  -1  -6   3  538.81   22.55
  -1   6  -4 2026.60   69.46
   1   6   4 1986.65   70.38
   1  -6  -4 1927.40   71.61
   1   6   4 1999.34   71.14
  -1  -6   4 1903.94   74.35
  -1  -6   4 1955.76   73.23
   1   6   5  420.17   16.41
  -1  -6   5  385.25   20.71
  -1   6  -5  416.61   15.77
  -1  -6   5  394.50   19.80
  -1  -6   6 1288.40   49.72
   1   6   6 1232.15   44.96
  -1  -6   6 1320.99   49.49
   1   6   7 1107.46   38.96
  -1  -6   7 1067.52   43.75
   1  -6  -7 1049.92   39.20
  -1  -6   7 1172.76   44.37
  -1  -6   7 1039.42   43.28
   1  -6  -8 1133.29   41.67
  -1  -6   8 1210.30   46.34
  -1  -6   8 1120.85   45.95
  -1  -6   8 1291.15   47.24
   1   6   8 1107.48   41.02
  -1  -6   8 1186.53   46.99
  -1  -6   9  216.37   16.04
  -1  -6   9  189.69   15.25
   1   6   9  195.34    9.40
   1  -6  -9  208.96   10.55
  -1  -6   9  232.61   15.40
   1  -6 -10   28.05    6.02
  -1  -6  10   35.88   10.25
  -1  -6  10   46.30   10.97
  -1  -6  10   24.76   10.62
  -1  -6  10   30.75   10.78
   1  -6 -10   28.13    4.36
  -1  -6  11  147.67   14.45
   1  -6 -11  128.84    6.61
  -1  -6  11  145.40   14.57
   1  -6 -11  148.92    9.36
   1  -6 -11  133.41    9.30
  -1  -6  11  140.52   13.27
   1  -6 -12  123.44    9.32
  -1  -6  12  123.21   13.37
  -1  -6  12  131.79   14.15
  -1  -6  12  123.91   14.73
  -1  -6  13   38.56   12.15
  -1   6 -13   66.32    4.94
  -1  -6  13   48.27    5.60
  -1  -6  13   31.79   12.65
  -1  -6  13   45.15    9.63
   1  -6 -13   39.03    7.25
  -1  -6  13   41.03   11.45
  -1  -6  14   54.62    9.68
  -1   6 -14   47.22    3.79
  -1  -6  14   72.70   14.00
   1  -6 -14   51.95    8.02
  -1  -6  14   67.84    6.69
  -1  -6  15  384.27   23.96
  -1  -6  15  404.00   17.51
   1  -6 -15  404.93   18.89
  -1  -6  15  389.66   20.06
  -1  -6  16  368.06   23.49
  -1  -6  16  341.44   16.12
  -1  -6  16  320.74   18.06
  -1  -6  17  104.99   18.51
  -1  -6  17  110.17    9.78
  -1  -6  17   87.16   10.71
  -1  -6  18  166.04   20.81
  -1  -6  18  163.41   13.01
  -1  -6  18  194.69   12.58
  -1  -6  19  138.23   20.37
  -1  -6  19  137.32   11.96
  -1  -6  19  134.44   12.03
  -1  -6  20   62.83   10.89
  -1  -6  20   59.11   20.21
  -1  -6  20   50.95    9.72
  -1  -6  21   13.59   20.23
  -1  -6  21   22.40    8.55
  -1  -6  21   32.64   11.02
   1  -6 -21   30.80    9.33
  -1  -6  21   34.93   16.48
  -1  -6  22   89.92   13.16
  -1  -6  22   62.00   21.68
  -1  -6  22   95.70   19.18
  -1   6 -22   60.99    8.63
   1  -6 -22   82.97   10.12
  -1  -6  23  232.86   17.05
  -1  -6  23  251.51   28.46
   1  -6 -23  191.64   12.85
  -1  -6  23  230.90   23.35
  -1  -6  24  282.76   30.19
  -1  -6  24  357.23   26.75
   1   6  24  362.59   27.12
   1  -6 -24  258.61   14.40
   1  -6 -25  201.65   13.97
   1   6  25  260.95   26.51
  -1  -6  25  212.09   24.14
  -1  -6  25  266.90   30.38
   1   6  26  258.30   27.28
  -1  -6  26  194.57   31.33
  -1  -6  26  237.34   24.95
  -1  -6  27   37.51   25.59
   1   6  27   59.52   22.37
  -1  -6  27   22.47   20.72
  -1  -6  28  118.55   23.78
   1   6  28  112.98   24.83
  -1  -6  28   59.73   29.57
  -1  -6  29   53.76   21.98
   1   6  29   83.25   24.29
   1   6  30   89.22   25.12
  -1   7  30    5.42   25.80
   1  -7  29   41.28   22.96
  -1   7  29   29.94   26.20
  -1   7  28   23.39   24.60
  -1   7  27   71.05   25.74
  -1   7  26   16.49   24.21
  -1   7  25   64.05   23.26
  -1   7  24   99.58   23.80
  -1   7  23   49.99   21.79
  -1  -7 -23   28.00   11.51
  -1  -7 -22   59.71   12.25
  -1   7  22   82.01   21.69
   1  -7  22   59.73   10.87
   1  -7  22   85.39   13.48
   1  -7  21   61.86   11.10
  -1   7  21   74.10   20.34
  -1  -7 -21   74.36   12.53
   1  -7  21   86.96   12.75
  -1   7  20  123.74   22.09
  -1  -7 -20  151.21   14.12
   1   7 -19   77.43    8.96
  -1  -7 -19   59.92   13.35
  -1  -7 -19   57.97   12.28
   1   7 -18   49.03    8.60
  -1  -7 -18   66.07   11.81
  -1  -7 -18   62.98   12.68
  -1  -7 -17   28.58   11.48
   1   7 -17   32.51    8.28
  -1  -7 -17   36.23   11.04
  -1  -7 -16  198.19   16.11
   1  -7  16  199.12   16.12
  -1  -7 -16  209.10   15.68
  -1  -7 -15   90.70   11.62
   1  -7  15   75.92   12.42
   1   7 -15   73.08    9.16
  -1  -7 -15   72.58   11.80
  -1  -7 -14   70.70   11.63
  -1   7  14   84.67   15.43
  -1  -7 -14   70.65   10.78
  -1  -7 -14   63.82   14.11
   1  -7  14   50.25   11.57
  -1  -7 -13  160.07   12.95
   1  -7  13  213.02   15.26
  -1   7  13  191.33   17.02
  -1  -7 -13  182.80   16.62
  -1  -7 -12  512.18   23.14
   1  -7  12  488.76   24.62
  -1  -7 -12  535.55   26.03
  -1   7  12  463.88   25.96
  -1  -7 -11  259.07   15.77
   1  -7  11  293.29   17.53
  -1   7  11  303.78   19.09
  -1  -7 -11  274.53   13.54
  -1  -7 -11  310.11   19.01
  -1   7  10   33.97   11.31
   1  -7  10   41.71   10.79
  -1  -7 -10   43.98    6.97
  -1  -7 -10   51.38   11.74
   1  -7   9  235.34   15.74
  -1  -7  -9  209.99   11.99
  -1  -7  -9  208.20   15.48
  -1   7   9  194.73   15.31
  -1  -7  -8  572.21   24.83
   1  -7   8  579.28   27.71
  -1   7   8  640.80   27.61
  -1  -7  -8  610.99   27.53
   1  -7   7  133.91    6.52
  -1  -7  -7  144.45   12.59
  -1   7   7  133.46   12.48
  -1  -7  -7  169.38   10.61
  -1   7   6  197.18   13.68
  -1  -7  -6  207.93   12.50
  -1  -7  -6  219.36   14.40
   1  -7   6  209.44    8.82
  -1  -7  -5  227.54    9.88
   1  -7   5  247.43   10.10
  -1   7   5  248.10   14.13
  -1  -7  -5  235.33   14.74
  -1  -7  -5  264.42   13.96
  -1  -7  -4   73.43    8.92
   1  -7   4   82.10    5.33
  -1   7   4   63.93    8.29
  -1  -7  -4   79.28    9.98
   1   7  -3  409.46   18.45
  -1  -7  -3  408.35   19.79
  -1  -7  -2   40.45    7.87
   1   7  -2   25.71    6.57
  -1  -7  -1   23.09    5.88
   1   7  -1   22.50    6.32
   1   7  -1   15.34    3.71
  -1   7   1   21.16    2.76
   1   7   0   93.04    8.21
   1   7   0   80.09    6.09
  -1  -7   0   89.81    7.87
   1  -7  -1   16.36    4.75
  -1  -7   1   23.37    6.34
   1   7   1   14.34    4.94
   1  -7  -2   60.60    5.38
  -1  -7   2   63.99    8.04
   1  -7  -2   64.88    7.03
   1   7   2   58.11    6.89
   1   7   2   69.46    6.64
   1  -7  -3  450.16   17.77
   1   7   3  486.84   19.65
   1  -7  -3  480.42   20.18
  -1  -7   3  454.89   23.72
  -1  -7   3  489.93   21.71
   1  -7  -4   49.87    7.70
  -1  -7   4   61.45    9.20
  -1  -7   4   50.78   10.74
   1   7   4   82.47    7.08
  -1  -7   5  314.24   16.82
  -1   7  -5  269.43   11.40
   1  -7  -5  264.42   14.56
  -1  -7   5  292.54   17.86
   1  -7  -6  188.87   12.63
  -1  -7   6  209.82   14.13
  -1  -7   6  184.89   15.13
  -1   7  -6  192.34    8.89
  -1  -7   7  140.03   12.58
  -1  -7   7  111.35   13.31
   1   7   8  553.81   20.96
  -1  -7   8  624.48   27.96
  -1  -7   8  574.30   27.69
  -1  -7   8  541.32   26.95
  -1  -7   9  182.88   15.84
  -1  -7   9  168.12   15.27
  -1  -7   9  160.36   15.77
   1   7   9  185.89    8.01
   1  -7  -9  150.51    9.66
  -1  -7   9  178.09   15.55
   1   7  10   40.62    4.11
  -1  -7  10   50.54   11.42
  -1  -7  10   26.94   11.21
  -1  -7  10   22.91   12.38
  -1  -7  10   21.94   11.06
   1  -7 -10   22.97    6.11
   1  -7 -10   29.88    5.60
   1   7  11  319.01   13.19
  -1  -7  11  361.41   21.95
  -1  -7  11  343.49   20.69
  -1  -7  11  352.79   21.36
   1  -7 -11  325.91   14.16
   1  -7 -11  347.97   15.50
  -1  -7  11  378.07   22.17
   1  -7 -12  405.81   17.75
  -1  -7  12  526.96   27.34
   1   7  12  506.05   18.06
  -1  -7  12  480.37   26.13
   1  -7 -12  505.65   20.23
   1  -7 -12  483.25   20.34
  -1  -7  12  489.13   25.31
  -1  -7  12  457.48   25.85
  -1  -7  13  249.00   19.55
  -1  -7  13  257.99   20.09
  -1  -7  13  243.54   17.12
  -1  -7  13  280.74   18.81
   1  -7 -13  245.30   13.26
   1  -7 -13  232.42   13.51
  -1  -7  13  254.19   21.04
  -1  -7  14   70.36   11.89
  -1   7 -14   66.13    5.87
   1  -7 -14   70.52    8.92
  -1  -7  14   91.92   13.46
   1  -7 -14   66.83    8.22
  -1  -7  15   53.25   10.98
   1  -7 -15   57.13    8.21
   1  -7 -15   63.14    9.34
  -1   7 -15   37.33    4.09
   1  -7 -16  248.59   15.12
  -1  -7  16  249.66   16.93
   1  -7 -17   19.37    9.69
  -1  -7  17   18.42    9.90
   1  -7 -18   57.42   11.23
  -1  -7  18   46.35   11.11
  -1  -7  19   47.45   11.38
  -1  -7  20   86.20   12.19
  -1  -7  20  110.20   10.40
   1  -7 -21   50.28   11.28
  -1  -7  21   65.24   18.86
  -1  -7  21   67.82   10.13
  -1  -7  21   36.04   10.70
  -1  -7  21   32.43   22.42
   1  -7 -22   47.62   11.52
  -1  -7  22   52.17   10.93
  -1  -7  22   71.70   20.16
  -1  -7  22   13.48   22.25
   1  -7 -23   35.13   10.80
  -1  -7  23   66.13   19.64
  -1  -7  23   18.65   24.07
   1  -7 -24   61.94   10.90
  -1  -7  24   82.21   26.37
  -1  -7  24   86.66   21.95
  -1  -7  25   42.23   21.19
   1   7  25   -6.60   23.71
  -1  -7  25   43.77   26.26
  -1  -7  26   -3.87   24.99
  -1  -7  26   27.47   21.33
   1   7  26   20.21   23.07
   1   7  27   58.41   24.49
  -1  -7  27   34.17   21.77
  -1  -7  27   55.68   27.54
  -1  -7  28   18.26   23.39
   1   7  28   25.26   24.08
   1   7  29   15.51   24.35
  -1  -7  29   60.16   24.17
   1   7  30   -2.92   23.86
   1   7  31   20.47   26.06
   1  -8  29    6.94   24.72
  -1   8  28  133.91   29.49
  -1   8  27   12.25   26.43
  -1   8  26  114.54   27.92
  -1   8  25   35.06   24.84
  -1   8  24  198.79   28.83
  -1   8  23    6.50   23.87
  -1  -8 -23   18.20   13.13
  -1   8  22  -16.96   23.33
  -1  -8 -22  -10.03   13.03
   1  -8  21   33.21   12.14
  -1   8  21   35.19   22.34
  -1  -8 -21   26.28   12.49
  -1   8  20   87.23   22.32
  -1  -8 -20   76.12   14.33
   1  -8  20   96.97   10.84
   1  -8  19   13.24    8.86
  -1  -8 -19   28.80   12.33
  -1  -8 -19    9.45   12.49
  -1  -8 -18  126.16   14.14
  -1  -8 -18  105.67   14.74
   1  -8  18  106.62   10.23
  -1  -8 -17   64.21   12.26
   1  -8  17   63.81    8.55
   1   8 -17   47.76    9.40
   1  -8  17   50.04   13.97
  -1  -8 -17   64.73   13.57
   1  -8  16  105.70   14.69
  -1  -8 -16  122.37   13.26
   1   8 -16  138.96   11.11
   1  -8  15   88.74   14.13
  -1  -8 -15   92.57   12.24
  -1  -8 -15   75.33   13.71
   1   8 -15  101.03   10.67
   1  -8  14   31.67   11.98
  -1  -8 -14   47.41   11.89
  -1  -8 -14   24.79   10.43
  -1   8  13   27.34   12.52
  -1  -8 -13   27.54   13.14
   1  -8  13   24.14   12.24
  -1  -8 -12  120.87    9.43
  -1   8  12  140.48   15.44
  -1  -8 -12  170.09   15.78
   1  -8  12  142.05   14.82
   1  -8  11   32.89   11.59
  -1  -8 -11   29.54   12.68
  -1   8  11   48.20   13.02
  -1  -8 -11   43.12    7.83
  -1   8  10   66.46   12.98
  -1  -8 -10   74.01   12.88
  -1  -8 -10   74.88    8.92
   1  -8  10   89.38   13.60
  -1  -8  -9   15.23   11.03
   1  -8   9   50.05   12.46
  -1   8   9   51.43   12.03
  -1  -8  -9   20.57    7.93
   1  -8   8  714.86   32.85
  -1   8   8  744.81   31.94
  -1  -8  -8  698.73   31.71
  -1  -8  -8  683.10   29.29
  -1  -8  -7  155.63   11.88
  -1  -8  -7  136.64   13.92
  -1   8   7  147.60   13.38
  -1  -8  -6  342.72   16.99
  -1  -8  -6  315.68   18.50
  -1   8   6  332.20   17.53
  -1  -8  -6  289.79   11.63
  -1  -8  -5  148.43   11.80
  -1  -8  -5  113.59   12.40
   1   8  -5  160.60   10.98
  -1  -8  -5  129.71    7.35
  -1   8   5  149.12   11.75
  -1  -8  -4 1143.30   45.90
   1   8  -4 1177.58   44.48
  -1  -8  -3  375.42   19.86
   1   8  -3  382.17   17.98
  -1  -8  -2   88.86   10.89
   1   8  -2   82.46    8.62
   1  -8   1  174.21   10.44
  -1  -8  -1  171.21   10.20
   1   8  -1  188.47   10.65
  -1  -8  -1  140.56   12.66
   1  -8   0  950.98   36.50
   1   8   0  949.42   35.33
  -1  -8   0  975.37   37.44
  -1  -8   1  162.42   11.36
   1   8   1  159.82    9.30
   1  -8  -1  140.04    9.14
  -1  -8   2   78.25   13.51
  -1  -8   2   77.92    9.26
   1  -8  -2   76.42    6.53
   1   8   2   72.54    7.70
   1   8   2   83.23    7.71
   1  -8  -3  301.75   12.78
  -1  -8   3  309.32   17.05
   1   8   3  302.17   14.58
   1  -8  -3  333.20   15.86
  -1  -8   3  325.62   20.63
   1   8   3  295.76   15.27
  -1  -8   4 1010.55   43.74
   1   8   4 1007.40   39.67
   1   8   4 1026.77   38.56
  -1  -8   4 1047.84   41.45
   1  -8  -4 1008.42   39.57
  -1  -8   5  141.77   14.83
   1  -8  -5  129.06   10.97
   1   8   5  118.16   10.98
  -1  -8   5  118.64   12.07
   1   8   6  409.13   20.12
  -1  -8   6  352.05   22.71
   1  -8  -6  372.44   19.22
  -1  -8   6  413.35   21.44
  -1   8  -6  397.91   15.61
   1   8   7  183.70   13.70
   1  -8  -7  137.14   12.31
  -1  -8   7  162.10   14.19
  -1  -8   7  161.93   15.67
  -1  -8   7  160.70   14.76
  -1   8  -7  163.45    8.19
  -1  -8   8  854.63   36.21
  -1  -8   8  746.42   35.05
   1  -8  -8  816.65   33.50
  -1  -8   8  824.96   36.39
  -1   8  -8  769.09   29.33
  -1  -8   9   26.49   12.26
  -1  -8   9   27.29   13.65
   1  -8  -9   24.52   10.37
  -1  -8   9   30.76   11.13
  -1  -8   9   28.71   12.74
  -1  -8  10   56.53   14.55
   1  -8 -10   52.48    7.41
  -1  -8  10   60.97   13.98
  -1  -8  10   68.97   13.28
  -1  -8  10   47.77   13.02
  -1  -8  11   26.49   13.01
  -1  -8  11   47.24   14.36
   1  -8 -11   31.69    6.50
  -1  -8  11   49.52   13.44
   1  -8 -12   89.70    7.40
  -1  -8  12   99.75   15.39
  -1  -8  12  115.87   16.22
   1  -8 -12  114.74    8.78
   1  -8 -12  103.57    9.07
  -1  -8  12  111.29   15.70
   1  -8 -13    8.80    7.58
  -1  -8  13   24.32   13.09
   1  -8 -13   10.95    6.77
   1  -8 -13   14.09    4.71
  -1  -8  13   10.04   14.87
  -1  -8  14   52.12   12.45
   1  -8 -14   46.81    8.80
   1  -8 -14   51.06    7.76
  -1  -8  14   42.30   16.29
  -1  -8  14   77.82   14.86
   1  -8 -15   61.51    8.20
  -1  -8  15   67.83   15.54
  -1  -8  15   45.57   12.79
   1  -8 -15   58.85    9.58
  -1   8 -15   42.88    6.09
  -1  -8  16   83.77   13.73
  -1   8 -16   56.63    4.79
  -1  -8  17   50.60   13.05
   1  -8 -17   58.28   10.64
  -1  -8  17   73.15   18.57
  -1  -8  18   91.26   13.87
   1  -8 -18  113.46   12.20
   1   8  18   68.36    5.15
  -1  -8  19   26.79   12.49
   1  -8 -19   33.30   11.24
  -1  -8  20   83.22   20.86
  -1  -8  20  108.79   13.73
  -1  -8  21   34.98   20.55
  -1  -8  21   55.33   13.02
   1  -8 -21   57.96   13.14
   1  -8 -22    6.92   12.28
  -1  -8  22   -2.96   20.16
  -1  -8  23   14.00   21.57
   1  -8 -23   31.75   12.27
  -1  -8  24  149.76   25.26
  -1  -8  24  165.68   30.29
   1   8  25   77.06   25.31
  -1  -8  25   61.21   23.08
  -1  -8  25   17.85   27.94
  -1  -8  26  127.44   30.53
   1   8  26   61.55   25.80
  -1  -8  26   96.77   25.31
  -1  -8  27   30.97   23.46
   1   8  27   -1.05   26.36
   1   8  28  136.59   29.39
  -1  -8  28   87.81   26.04
   1   8  29   30.23   26.84
  -1  -8  29   45.84   25.49
  -1   9  26   74.92   28.34
  -1   9  25   51.60   28.24
  -1   9  24   68.83   27.18
  -1   9  23  245.59   30.99
  -1  -9 -23  193.89   18.57
  -1   9  22   25.97   24.74
  -1  -9 -22   42.60   15.35
  -1   9  21  100.68   25.79
   1  -9  21   93.81   15.32
  -1  -9 -21   74.21   16.36
  -1  -9 -20  281.79   21.27
  -1  -9 -19  139.54   17.09
  -1  -9 -18   27.74   14.62
   1  -9  18   30.32    6.12
  -1  -9 -17  100.34   16.21
   1  -9  17   85.11    6.13
   1  -9  17  118.67   16.64
  -1  -9 -16  615.55   28.41
   1  -9  16  627.37   28.68
   1   9 -16  550.68   22.61
  -1  -9 -15   55.30   15.04
   1  -9  15   83.82   15.37
  -1  -9 -14  105.06   15.73
   1  -9  14  102.52   15.76
   1  -9  13  171.07   17.61
   1  -9  12  670.25   33.65
  -1  -9 -12  690.72   29.04
  -1   9  11  115.69   15.79
  -1  -9 -11  101.88   10.70
  -1  -9 -11   87.28   14.91
  -1  -9 -10   83.85   10.22
  -1   9  10   56.59   13.68
   1  -9  10   98.61   14.82
  -1  -9 -10  108.32   14.50
  -1   9   9  258.37   18.08
   1  -9   9  242.19   19.19
  -1  -9  -9  258.74   18.56
  -1  -9  -9  260.26   15.60
  -1  -9  -8  552.06   27.02
  -1  -9  -8  538.75   24.83
  -1   9   8  539.18   26.44
   1  -9   8  542.42   28.52
  -1   9   7  316.51   18.51
  -1  -9  -7  291.79   17.21
  -1  -9  -7  303.41   19.22
  -1  -9  -6  139.35   12.76
  -1  -9  -6  126.31    6.73
  -1  -9  -6  137.41   14.25
  -1   9   6  140.06   12.71
  -1  -9  -5  892.45   36.64
  -1  -9  -5  849.19   31.76
  -1  -9  -4  592.80   27.74
  -1  -9  -4  585.57   23.29
  -1  -9  -3  981.27   37.03
  -1  -9  -3  971.78   41.10
   1  -9   3  977.55   39.27
  -1  -9  -2  171.98   14.82
   1  -9   2  160.38   12.19
   1  -9   1  414.81   19.64
  -1  -9  -1  419.82   23.12
  -1  -9  -1  442.99   19.77
  -1  -9   0  118.93   13.54
   1  -9   0  110.57    9.30
  -1   9   0  108.75    6.21
  -1  -9   0  119.28   10.42
  -1  -9   1  437.47   21.10
   1   9   1  466.36   19.11
   1  -9  -1  404.69   19.03
   1   9   1  493.95   20.18
   1  -9  -2  128.68    8.88
  -1  -9   2  142.21   12.54
   1   9   2  147.85   10.10
  -1  -9   2  139.52   16.89
   1   9   2  167.04   10.44
  -1  -9   3  805.61   38.35
   1  -9  -3  786.58   30.49
   1   9   3  854.44   32.27
   1   9   3  829.09   32.73
  -1  -9   3  909.39   35.28
  -1  -9   4  669.49   32.18
   1   9   4  632.05   25.69
   1  -9  -4  636.15   27.36
   1   9   4  601.16   26.88
  -1  -9   4  650.83   29.19
  -1  -9   5  934.04   40.30
  -1  -9   5 1009.20   40.84
   1   9   5  984.63   38.74
   1  -9  -5  949.15   38.56
  -1  -9   5  944.28   42.77
  -1  -9   6  155.27   17.26
   1  -9  -6  130.62   12.48
  -1  -9   6  142.44   14.20
  -1  -9   6  144.15   14.68
   1   9   6  156.68   12.90
   1  -9  -7  282.10   17.10
  -1  -9   7  317.52   21.72
   1   9   7  297.44   17.71
  -1  -9   7  269.19   18.71
  -1  -9   7  302.85   19.55
  -1   9  -8  533.17   20.92
  -1  -9   8  547.23   29.43
  -1  -9   8  634.91   28.88
   1  -9  -8  563.26   25.88
  -1  -9   8  475.57   27.31
   1   9   8  599.05   26.99
  -1  -9   9  264.40   20.11
  -1   9  -9  281.60   12.40
   1  -9  -9  286.64   17.71
  -1  -9   9  319.32   20.68
   1  -9  -9  267.43   15.40
  -1  -9   9  299.63   21.60
   1   9   9  304.09   18.56
  -1  -9  10   91.80   14.39
  -1  -9  10   69.77   15.36
  -1   9 -10   97.24    7.21
   1  -9 -10   86.61    9.53
  -1  -9  10   80.22   14.78
   1  -9 -10   85.42   13.05
   1   9  10  111.68   13.79
   1  -9 -11  120.63    9.98
   1  -9 -11  110.14   14.23
  -1  -9  11  116.43   17.27
   1   9  11  125.60   15.39
  -1  -9  11  116.43   17.09
   1  -9 -12  753.79   28.26
  -1  -9  12  717.48   35.69
  -1  -9  12  762.45   36.92
   1  -9 -12  723.62   33.01
   1  -9 -12  660.14   28.05
   1   9  12  733.11   34.05
   1  -9 -13  148.15    9.82
   1  -9 -13  150.38   16.34
   1  -9 -14   59.37    5.36
  -1  -9  14   80.70   18.80
  -1  -9  14  100.71   15.44
   1  -9 -14   87.05    8.13
  -1  -9  15   58.16   18.65
  -1  -9  15   52.83   14.45
   1  -9 -15   66.23   10.08
   1  -9 -15   60.37    7.87
  -1  -9  16  531.94   33.16
   1  -9 -16  501.12   22.90
  -1  -9  16  479.92   27.45
  -1  -9  17  130.09   16.64
  -1  -9  17  144.77   22.54
  -1  -9  18   44.34   21.97
  -1  -9  18   67.60   14.87
  -1  -9  19   83.71   15.41
  -1  -9  19   76.88   21.58
  -1  -9  19  107.05   24.09
  -1  -9  20  285.00   29.50
  -1  -9  20  334.39   28.31
  -1  -9  20  309.03   21.68
  -1  -9  21   82.72   22.54
  -1  -9  21   83.79   26.32
   1  -9 -21  115.20   16.32
  -1  -9  21   77.24   15.51
   1  -9 -22   50.15   15.06
  -1  -9  22    9.39   25.18
  -1  -9  22   31.84   22.96
   1  -9 -23  153.62   16.88
  -1  -9  23  190.66   27.50
  -1  -9  24  112.34   26.07
  -1  -9  25   84.75   26.20
  -1  -9  26   24.37   25.18
   1   9  26   23.98   26.67
   1   9  27  124.97   29.94
  -1  -9  27  116.88   27.72
  -1  10  24   29.69   29.23
   1 -10  23   92.16   27.71
  -1  10  23   99.80   27.97
  -1 -10 -23   53.75   17.23
  -1 -10 -22   66.46   17.69
  -1  10  22   62.08   27.78
   1 -10  22   59.74   27.06
  -1  10  21  304.65   32.41
  -1 -10 -21  242.75   21.92
  -1 -10 -20   45.60   17.00
  -1 -10 -19  288.34   23.13
  -1 -10 -18  166.90   19.78
  -1 -10 -17  563.46   31.44
  -1 -10 -16  253.10   22.04
  -1 -10 -15  445.28   27.98
  -1 -10 -14  228.86   20.86
  -1 -10 -13  824.40   33.17
  -1 -10 -12   95.24   11.12
  -1 -10 -11  705.25   30.53
  -1 -10 -10  248.24   16.41
  -1  10  10  261.61   19.90
  -1 -10 -10  244.54   19.69
  -1 -10  -9  823.53   35.19
  -1 -10  -9  838.59   37.43
  -1  10   9  813.76   36.70
  -1 -10  -8  226.69   16.16
  -1 -10  -8  208.16   18.13
  -1  10   8  243.46   17.17
   1 -10   7  430.09   23.78
  -1 -10  -7  413.57   22.44
  -1 -10  -6  470.65   18.58
   1 -10   6  541.04   25.94
  -1 -10  -6  551.94   25.45
  -1 -10  -5  190.78   15.64
  -1 -10  -5  187.85   10.03
   1 -10   5  181.01   15.08
  -1 -10  -4   58.09    7.32
  -1 -10  -4   67.75   12.68
   1 -10   4   53.90   11.16
   1 -10   3  110.07   11.94
  -1 -10  -3  113.83    9.63
  -1 -10  -3  137.85   14.60
   1 -10   2  540.84   24.72
  -1 -10  -2  554.77   27.83
  -1 -10  -2  542.63   23.44
  -1 -10  -1   64.47   13.39
   1 -10   1   47.45    9.11
  -1 -10  -1   47.84    8.90
   1 -10   0   16.99    7.76
  -1 -10   0   13.17   12.25
  -1 -10   0   18.61    9.15
  -1  10   0   18.64    3.36
  -1 -10   0   24.86    8.92
  -1 -10   1   64.98   10.14
  -1 -10   1   60.98   10.52
   1 -10  -1   64.57    8.14
  -1 -10   1   74.66   14.58
  -1  10  -1   49.34    5.43
   1  10   1   65.83    8.45
  -1 -10   2  543.21   24.82
  -1 -10   2  501.78   24.34
   1 -10  -2  466.86   20.82
   1  10   2  495.93   21.70
   1  10   2  564.48   22.10
  -1 -10   3  105.25   12.59
   1  10   3  124.40   10.68
  -1 -10   3  126.30   13.07
   1  10   3  116.26    9.61
  -1 -10   4   79.31   12.29
  -1 -10   4   86.73   12.64
   1  10   4   84.30   10.39
   1 -10  -5  232.63   15.04
  -1 -10   5  187.00   16.07
  -1 -10   5  197.42   16.83
   1  10   5  213.75   14.39
  -1 -10   6  450.84   25.25
   1  10   6  539.53   23.81
  -1 -10   6  460.26   25.61
   1 -10  -6  459.15   23.27
  -1 -10   7  485.42   26.25
  -1 -10   7  428.22   25.58
   1  10   7  470.30   23.84
   1 -10  -7  493.33   23.76
  -1 -10   8  212.23   18.14
   1 -10  -8  186.57   15.73
  -1 -10   8  199.15   18.53
   1  10   8  213.54   16.27
   1 -10  -9  687.97   30.63
  -1 -10   9  703.80   35.30
   1  10   9  763.90   33.34
   1 -10  -9  752.60   32.57
  -1 -10   9  729.80   35.43
  -1  10 -10  186.58    9.77
   1 -10 -10  242.74   14.55
  -1 -10  10  216.84   20.12
   1  10  10  223.17   18.09
   1 -10 -10  216.19   17.03
   1 -10 -11  634.27   30.16
   1 -10 -11  604.82   26.93
  -1 -10  11  680.42   33.81
  -1  10 -11  624.37   24.14
   1  10  11  716.19   32.04
  -1  10 -12  119.27    8.62
   1 -10 -12  120.17    8.88
   1 -10 -12  124.95   10.76
  -1 -10  13 1032.70   45.53
   1 -10 -13  962.40   34.58
   1 -10 -14  214.71   10.80
  -1 -10  14  237.04   22.96
  -1 -10  14  233.83   21.09
  -1 -10  15  539.91   30.82
  -1 -10  15  535.08   34.05
  -1 -10  16  316.99   27.03
  -1 -10  16  295.96   23.14
  -1 -10  17  513.18   34.97
  -1 -10  17  528.68   30.18
  -1 -10  18  161.57   25.71
  -1 -10  18  135.64   23.93
  -1 -10  18  198.46   20.43
  -1 -10  19  261.33   28.65
  -1 -10  19  273.51   28.83
  -1 -10  19  269.94   22.81
  -1 -10  20   26.39   22.91
  -1 -10  20    8.84   23.65
  -1 -10  20   32.93   16.49
  -1 -10  21  260.19   29.83
  -1 -10  21  297.93   32.49
   1 -10 -21  262.72   22.12
  -1 -10  22   71.16   26.67
   1 -10 -22   48.12   16.70
  -1 -10  22   60.10   24.68
  -1 -10  23   89.23   28.74
  -1 -10  23   56.31   25.77
   1 -10 -23   77.92   16.52
  -1 -10  24   62.69   26.75
  -1 -10  25   51.61   27.11
   1 -11  22   66.20   27.05
  -1  11  22   26.40   28.46
  -1 -11 -22   49.36   18.48
  -1  11  21   32.27   27.70
  -1 -11 -21   40.19   18.13
   1 -11  21   -6.60   25.45
   1 -11  20   65.70   25.04
   1 -11  20   99.83   19.54
  -1 -11 -20   79.96   19.37
  -1 -11 -19   94.09   19.95
   1 -11  19   43.87   24.08
  -1 -11 -18   57.72   18.39
   1 -11  18   55.88   23.06
   1 -11  17   38.59   21.38
  -1 -11 -17   10.53   17.60
   1 -11  16  214.75   25.20
  -1 -11 -16  258.99   23.33
  -1 -11 -15   73.61   18.29
   1 -11  15   34.52   18.91
  -1 -11 -14   31.74   17.66
   1 -11  14   53.58   18.88
   1 -11  13   64.46   19.19
  -1 -11 -13   63.56   11.10
  -1 -11 -13   47.80   18.01
  -1 -11 -12  398.31   21.25
   1 -11  12  420.25   27.83
  -1 -11 -11   49.13   11.90
   1 -11  11   57.53   17.42
   1  11 -11   50.74   10.97
   1 -11  10   72.09   16.61
  -1 -11 -10   81.94   12.90
   1  11 -10   57.87   10.72
  -1 -11  -9  203.07   16.35
   1 -11   9  175.68   18.97
   1 -11   8  292.96   21.41
  -1 -11  -8  294.68   19.39
   1 -11   7  270.95   20.07
  -1 -11  -7  269.23   19.05
   1 -11   6  122.75   15.07
  -1 -11  -6  131.93   14.86
  -1 -11  -6  100.24    6.51
  -1 -11  -5  412.17   17.45
  -1 -11  -5  433.50   24.32
   1 -11   5  402.21   22.96
  -1 -11  -4   71.96   14.76
  -1 -11  -4   81.88    8.67
   1 -11   4   92.67   12.40
  -1 -11  -3  407.65   24.46
   1 -11   3  416.29   21.70
  -1 -11  -3  422.88   19.36
  -1 -11  -2  192.78   12.90
  -1 -11  -2  168.58   17.96
   1 -11   2  167.74   13.84
   1 -11   1  411.43   21.08
  -1 -11  -1  459.75   26.19
  -1 -11  -1  460.14   21.38
   1 -11   0  177.30   12.34
  -1 -11   0  176.57   14.05
  -1 -11   0  161.72   18.02
  -1 -11   1  467.84   21.38
  -1 -11   1  421.88   26.02
   1 -11  -1  420.46   18.33
   1  11   1  451.12   18.57
   1  11   2  168.33   11.24
   1 -11  -2  149.60   10.37
  -1 -11   2  146.97   14.62
  -1 -11   2  171.40   14.66
  -1 -11   2  179.27   18.86
  -1 -11   3  475.96   24.94
  -1 -11   3  474.72   24.78
   1  11   3  498.74   21.29
  -1 -11   3  506.42   29.15
  -1 -11   4  123.62   14.64
   1  11   4   98.85   11.47
  -1 -11   4  115.76   14.70
  -1 -11   4  141.70   18.64
  -1 -11   5  393.16   22.96
   1  11   5  377.27   20.18
  -1 -11   5  421.38   23.57
   1  11   6  160.66   14.25
  -1 -11   6  165.14   16.65
  -1 -11   6  139.19   17.00
  -1 -11   7  314.71   21.85
  -1 -11   7  309.85   21.56
   1 -11  -7  291.14   19.03
   1  11   7  290.90   18.40
   1 -11  -8  317.10   19.85
   1 -11  -8  270.42   18.59
  -1 -11   8  302.61   22.31
   1  11   8  326.31   19.66
   1 -11  -9  184.61   17.11
  -1 -11   9  194.67   19.86
   1  11   9  237.01   17.60
   1 -11  -9  210.59   15.53
   1  11  10   87.11   14.10
  -1 -11  10   67.99   16.81
   1 -11 -10   52.04   11.32
   1 -11 -10   69.19   14.28
  -1 -11  11   73.69   17.88
   1 -11 -11   51.77   10.87
   1 -11 -12  481.53   19.09
  -1 -11  12  484.20   30.27
   1 -11 -12  444.56   21.82
  -1 -11  13   49.83   18.46
  -1 -11  13   68.56   17.82
   1 -11 -13   70.22    6.11
   1 -11 -13   59.89    9.76
  -1  11 -13   47.69    5.62
  -1  11 -14   24.74    6.19
  -1 -11  14   34.78   19.36
  -1 -11  14   -6.59   17.04
   1 -11 -14   16.48    8.11
  -1 -11  15   54.86   21.88
  -1 -11  15   42.71   20.74
  -1  11 -15   36.49    7.25
  -1 -11  15   47.41   17.79
  -1 -11  16  198.75   22.66
  -1 -11  16  226.84   25.95
  -1 -11  16  241.42   28.13
  -1 -11  17    4.40   22.72
  -1 -11  17   13.47   17.36
  -1 -11  17   13.85   22.47
  -1 -11  18   82.27   25.00
  -1 -11  18   75.64   18.83
  -1 -11  18  101.28   26.05
  -1 -11  19   90.82   26.03
  -1 -11  19   82.82   19.19
  -1 -11  19   90.53   25.94
  -1 -11  20   67.58   26.37
  -1 -11  20  121.81   20.35
  -1 -11  20   63.96   25.50
   1 -11 -21   13.43   17.46
  -1 -11  21   36.71   25.51
  -1 -11  21   82.94   27.81
   1 -11 -22   31.92   17.30
  -1 -11  22   17.78   27.17
  -1 -11  22   10.80   25.41
  -1 -12 -21    2.30   19.93
  -1 -12 -20   35.05   20.14
   1 -12  20   49.29   26.31
   1 -12  19   27.87   23.58
  -1 -12 -19   25.20   19.42
  -1 -12 -18    0.80   19.69
   1 -12  18   36.79   23.64
  -1 -12 -17    9.80   19.09
   1 -12  17   29.63   22.17
   1 -12  16   22.02   21.58
  -1 -12 -16   15.71   19.66
   1 -12  15   -9.67   20.53
  -1 -12 -15   -2.51   19.34
   1  12 -15   20.13   12.03
   1  12 -14  127.38   13.68
  -1 -12 -14  103.25   21.20
   1 -12  14  123.68   22.00
  -1 -12 -13   51.10   12.11
   1 -12  13   66.02   19.68
   1  12 -13   89.44   12.46
  -1 -12 -13   78.82   20.27
  -1 -12 -12   16.15   12.05
   1 -12  12   21.47   18.38
  -1 -12 -12   -0.86   18.34
   1  12 -12   26.94   11.03
  -1 -12 -11   57.81   13.22
   1  12 -11   54.98   10.75
   1 -12  11   80.44   18.64
   1 -12  10  112.93   18.84
   1  12 -10  137.43   12.73
  -1 -12 -10  139.13   16.05
   1 -12   9   28.82   16.03
   1  12  -9   31.41   10.02
  -1 -12  -9   15.68   13.00
  -1 -12  -8  115.25   15.66
   1  12  -8   95.83   11.58
   1 -12   8   96.89   16.65
   1  12  -7   31.41   10.36
   1 -12   7   18.56   14.25
  -1 -12  -7   29.09   13.91
  -1 -12  -6   21.47   14.71
   1 -12   6   43.76   14.15
   1 -12   5   94.83   14.62
  -1 -12  -5  114.38   16.68
  -1 -12  -5   97.20    8.25
  -1 -12  -4  482.17   27.40
   1 -12   4  439.24   23.83
  -1 -12  -4  451.65   19.81
  -1 -12  -3   51.36    9.31
   1 -12   3   48.87   11.90
  -1 -12  -3   51.65   15.21
  -1 -12  -2   27.59   15.54
   1 -12   2   43.92   10.80
  -1 -12  -2   30.65    9.76
  -1 -12  -1   41.52   16.39
  -1 -12  -1   75.63   11.57
   1 -12   1   73.22   11.18
  -1 -12   0  344.47   24.34
   1 -12   0  307.97   17.52
  -1 -12   0  379.08   19.55
  -1 -12   1   50.03   12.36
  -1 -12   1   58.44   12.11
   1 -12  -1   46.36    8.90
  -1 -12   1   57.94   17.25
   1  12   1   81.65    9.49
  -1 -12   2   51.03   17.43
  -1 -12   2   38.86   12.23
   1  12   2   24.42    8.50
  -1 -12   2   51.86   12.90
  -1  12  -2   14.87    4.44
  -1 -12   3   38.62   13.26
  -1 -12   3   11.33   17.09
  -1 -12   3   38.79   12.31
  -1 -12   4  498.98   26.14
  -1 -12   4  447.16   25.16
  -1 -12   4  432.76   29.28
  -1 -12   5   85.97   19.35
  -1 -12   5   99.46   16.19
  -1 -12   5   97.76   15.33
  -1 -12   6   58.81   15.06
  -1 -12   6   28.27   18.34
   1 -12  -6   22.93   13.41
  -1 -12   7   17.82   14.39
  -1 -12   7   30.88   18.64
   1 -12  -7   27.47   13.37
   1 -12  -8   86.47   14.04
  -1 -12   8   78.07   17.28
  -1 -12   8   86.84   20.82
  -1 -12   9   23.48   16.37
  -1 -12   9   27.83   20.67
   1 -12  -9   26.38   12.22
   1 -12 -10  123.70   14.31
  -1 -12  10   92.20   19.27
   1 -12 -11   58.87    6.97
  -1 -12  11   58.92   18.69
   1 -12 -11   57.09   12.07
  -1 -12  12   -3.69   19.27
   1 -12 -12   15.40   10.59
  -1 -12  12   18.85   18.32
  -1 -12  13   73.88   19.99
  -1 -12  13   73.25   23.04
   1 -12 -13   50.22   10.95
  -1 -12  13   63.20   20.35
  -1 -12  14   94.31   22.02
  -1 -12  14  109.54   21.86
  -1 -12  14  100.02   25.11
   1 -12 -14  101.94   10.97
  -1 -12  15   10.21   20.54
  -1 -12  15    6.69   23.76
  -1 -12  15   -3.59   19.43
  -1 -12  16   23.88   19.73
  -1 -12  16   61.39   24.51
  -1 -12  16   12.55   21.80
  -1 -12  17   11.05   21.83
  -1 -12  17    3.48   23.21
  -1 -12  17    5.22   19.59
  -1 -12  18   50.79   24.92
  -1 -12  18   -1.70   19.48
  -1 -12  18    1.04   23.96
  -1 -12  19   37.32   19.80
  -1 -12  19   56.20   26.37
  -1 -12  19   27.69   26.43
   1 -12 -20  120.05   20.60
  -1 -12  20   69.34   27.59
   1 -12 -21   -2.09   19.31
  -1 -13 -20   18.35   21.88
  -1 -13 -19   85.32   22.28
   1 -13  18   20.96   24.02
  -1 -13 -18    6.87   21.19
   1 -13  17   19.23   24.25
  -1 -13 -17   24.52   21.25
  -1 -13 -16   31.96   21.95
   1 -13  16   13.87   22.16
   1 -13  15   51.35   22.56
  -1 -13 -15   86.37   23.10
   1 -13  14  -16.12   20.18
  -1 -13 -14    3.62   20.36
  -1 -13 -13    0.91   21.16
   1 -13  13   34.08   20.85
  -1 -13 -12   62.77   14.96
  -1 -13 -12   88.26   22.50
   1 -13  12   91.36   21.36
  -1 -13 -11  135.45   17.12
  -1 -13 -11  147.56   24.05
   1  13 -11  203.10   14.08
   1 -13  11  122.06   20.70
   1 -13  10   34.25   18.01
  -1 -13 -10   -1.61   14.05
   1 -13   9   54.09   16.86
  -1 -13  -9   62.24   15.47
   1 -13   8   95.11   17.39
  -1 -13  -8   75.66   16.59
  -1 -13  -7  103.10   17.12
   1 -13   7   91.36   17.09
   1 -13   6   24.97   14.07
  -1 -13  -6   41.72   15.88
   1 -13   5   34.94   14.25
  -1 -13  -5   49.57   16.86
   1 -13   4  194.84   17.27
  -1 -13  -4  244.07   21.44
  -1 -13  -3   11.57   16.44
   1 -13   3   19.01   12.20
   1 -13   2   45.68   11.93
  -1 -13  -2   41.19   17.48
   1 -13   1   44.24   11.50
  -1 -13  -1   51.99   17.70
  -1 -13  -1   55.02   11.73
   1 -13   0   15.58    9.69
  -1 -13   0   13.43   17.49
  -1 -13   0   24.62   11.49
   1  13   1   58.83    9.13
  -1 -13   1   65.97   18.34
  -1 -13   1   43.25   13.17
  -1 -13   2   88.16   14.51
  -1 -13   2   58.30   13.46
  -1 -13   2   74.55   19.80
  -1 -13   3   24.99   18.72
  -1 -13   3   50.68   14.41
  -1 -13   3   33.99   13.28
  -1 -13   4  165.60   17.05
  -1 -13   4  157.13   22.35
  -1 -13   4  189.08   18.19
  -1  13  -4  129.86    9.49
  -1 -13   5   47.40   19.80
  -1 -13   5   31.06   14.65
   1 -13  -5   58.40   15.97
  -1 -13   6   21.51   18.94
  -1 -13   6   13.63   15.36
   1 -13  -6   37.52   15.02
  -1 -13   7   80.83   17.07
   1 -13  -7   88.35   15.68
  -1 -13   7   68.25   21.81
   1 -13  -8  121.30   15.90
  -1 -13   8  109.71   22.20
  -1 -13   9   28.20   17.29
  -1 -13   9   36.51   21.70
   1 -13  -9   21.53   13.65
  -1 -13  10   35.37   22.84
  -1 -13  10   48.53   18.28
   1 -13 -10   11.21   13.15
  -1 -13  11  187.66   22.68
  -1 -13  11  161.07   25.30
   1 -13 -11  155.90   15.99
  -1 -13  12   87.37   21.70
   1 -13 -12   60.48   13.35
  -1 -13  12   63.62   22.85
  -1 -13  13   45.48   21.88
  -1 -13  13   46.18   21.45
  -1 -13  14    6.84   24.95
  -1 -13  14    8.85   21.61
  -1 -13  14  -15.47   21.89
  -1 -13  15   93.45   23.42
  -1 -13  15  117.28   24.55
  -1 -13  15   69.97   26.87
  -1 -13  16   50.00   26.59
  -1 -13  16   61.50   22.21
  -1 -13  16   34.42   23.38
  -1 -13  17   20.74   21.23
  -1 -13  17   47.98   24.86
  -1 -13  18   29.59   23.75
  -1 -13  18   10.14   22.13
   1 -13 -19   57.26   21.55
   1 -13 -20   36.76   21.27
  -1 -14 -19   26.12   23.34
  -1 -14 -18   18.24   22.52
   1 -14  17   47.44   24.43
  -1 -14 -17   41.71   23.43
  -1 -14 -16   33.95   23.58
   1 -14  16   48.44   23.22
   1 -14  15   29.90   21.96
  -1 -14 -15    1.91   22.97
  -1 -14 -14   33.85   23.24
   1 -14  14   37.08   21.56
   1 -14  13   33.85   21.16
  -1 -14 -13   24.36   22.45
  -1 -14 -12   82.32   23.99
   1 -14  12   73.68   21.12
  -1 -14 -11   -2.14   15.63
   1 -14  11   22.20   18.59
   1 -14  10   82.38   19.50
  -1 -14 -10   55.67   23.76
  -1 -14 -10   85.23   17.23
   1 -14   9   65.90   18.31
  -1 -14  -9   51.14   17.49
  -1 -14  -9   72.29   24.71
   1 -14   8   57.53   18.11
  -1 -14  -8   90.07   17.99
  -1 -14  -7  100.32   18.49
   1 -14   7   98.04   18.18
   1 -14   6   38.16   15.91
  -1 -14  -6   65.13   18.27
   1 -14   5  145.43   17.34
  -1 -14  -5  107.45   19.67
   1 -14   4   92.03   15.49
  -1 -14  -4  103.64   20.20
   1  14  -4   65.39   12.33
  -1 -14  -3  114.81   20.94
   1  14  -3  127.65   12.81
   1 -14   3  120.78   15.05
  -1 -14  -2  136.35   21.49
   1 -14   2  109.18   13.87
  -1 -14  -1  100.80   21.56
   1 -14   1   76.35   12.31
  -1 -14   0   88.46   21.64
  -1 -14   1  113.78   22.23
  -1 -14   2  128.58   22.98
   1 -14  -2  138.27   20.42
   1 -14  -3  150.74   21.13
  -1 -14   3  139.62   23.38
  -1 -14   4   87.78   16.43
   1 -14  -4   92.54   18.87
  -1 -14   4   90.07   23.83
  -1 -14   5  150.69   17.93
   1 -14  -5  120.83   19.12
  -1 -14   5  149.97   24.22
   1 -14  -6   40.42   17.46
  -1 -14   6   55.31   22.23
  -1 -14   6   25.88   16.54
  -1 -14   7   73.99   24.67
   1 -14  -7   71.79   17.03
  -1 -14   7   83.63   18.58
  -1 -14   8   77.58   19.23
   1 -14  -8   71.73   16.83
  -1 -14   8   95.44   24.48
  -1 -14   9   79.57   23.64
   1 -14  -9   38.63   16.12
  -1 -14   9   71.43   19.37
  -1 -14   9   66.98   24.48
  -1 -14  10   72.98   26.17
  -1 -14  10   87.30   20.81
   1 -14 -10   61.14   16.02
  -1 -14  10   92.02   24.89
  -1 -14  11   14.92   22.70
  -1 -14  11   30.09   25.59
  -1 -14  11   36.22   21.08
  -1 -14  12   47.75   21.03
  -1 -14  12   59.55   23.55
  -1 -14  13   19.10   23.14
  -1 -14  13   14.81   21.42
  -1 -14  14    6.35   21.93
  -1 -14  14   28.46   23.57
  -1 -14  15   20.87   23.97
  -1 -14  15   -0.94   22.91
  -1 -14  16   47.30   24.18
  -1 -14  16   35.26   24.61
  -1 -14  17   46.40   23.32
   1 -14 -18   33.11   22.40
   1 -15  15   46.62   23.56
   1 -15  14   24.58   21.98
   1 -15  13   28.59   22.09
   1 -15  12   33.66   21.30
   1 -15  11   23.91   20.45
   1 -15  10   49.02   20.41
  -1 -15 -10   66.11   25.43
  -1 -15  -9  101.48   26.34
   1 -15   9   88.55   19.58
  -1 -15  -8   86.39   26.85
  -1 -15  -8   50.94   18.89
   1 -15   8   60.34   19.15
  -1 -15  -7   64.44   25.62
  -1 -15  -7   40.70   19.65
   1 -15   7   44.38   17.67
  -1 -15  -6   83.73   20.42
   1 -15   6   32.06   16.32
  -1 -15  -6   61.72   24.69
  -1 -15  -5   59.52   20.40
  -1 -15  -4   65.30   20.88
  -1 -15  -3    4.84   19.76
  -1 -15  -2   89.98   22.37
   1 -15   1  133.43   23.23
  -1 -15  -1   93.70   22.97
  -1 -15   0   48.79   21.96
   1 -15   0   49.35   21.44
  -1 -15   1  139.75   24.29
   1 -15  -1  117.86   22.36
   1 -15  -2   32.65   20.14
  -1 -15   2   34.82   22.79
   1 -15  -3   25.78   18.53
  -1 -15   3   60.67   24.32
   1 -15  -4   56.25   18.91
  -1 -15   4   70.63   23.75
  -1 -15   5   62.56   26.23
   1 -15  -5   40.43   19.19
  -1 -15   5   27.15   24.09
  -1 -15   5   47.37   17.73
  -1 -15   6   73.02   17.93
  -1 -15   6   73.25   25.24
  -1 -15   6   27.31   24.34
   1 -15  -6   45.05   19.29
  -1 -15   7   51.85   25.92
  -1 -15   7   53.87   18.83
   1 -15  -7   68.60   18.77
  -1 -15   7   67.04   26.79
  -1 -15   8   59.12   25.00
  -1 -15   8   80.03   20.15
  -1 -15   8   83.33   26.77
   1 -15  -8   72.79   18.31
  -1 -15   9  106.84   27.46
  -1 -15   9  131.26   22.03
  -1 -15  10   41.48   20.41
  -1 -15  10    7.95   25.90
  -1 -15  11   40.27   21.49
  -1 -15  12   42.09   22.31
  -1 -15  13   38.61   23.01
  -1 -15  14    0.91   23.31
  -1 -16  -6   51.05   21.42
  -1 -16  -5    5.54   20.96
  -1 -16  -4   26.93   21.16
   1 -16   3   67.12   23.63
  -1 -16  -3   14.27   20.96
   1 -16   2   93.15   24.32
  -1 -16  -2   42.44   22.53
  -1 -16  -1   44.73   23.30
   1 -16   1    6.10   22.33
   1 -16   0   -6.78   21.34
  -1 -16   0   45.15   23.92
  -1 -16   1   44.53   23.43
   1 -16  -1   28.80   22.20
  -1 -16   2   44.87   24.64
   1 -16  -2   50.35   22.35
  -1 -16   3   63.11   25.80
   1 -16  -3   65.64   21.24
   1 -16  -4  -12.70   20.58
   1 -16  -5   34.77   20.58
   1 -16  -6   22.92   19.59
   1 -17  -3   19.37   22.69
  -2   0   0 1707.17   60.54
   2   0  -1  494.98   19.40
   2   0   1  529.91   19.67
  -2   0  -1  500.41   19.51
  -2   0   1  511.48   19.53
   2   0   1  523.66   19.52
   2   0  -2 3407.50  115.81
  -2   0   2 3391.97  116.11
   2   0   2 3257.08  115.94
   2   0   2 3206.75  115.70
  -2   0  -2 3339.60  115.85
   2   0   3 4038.63  140.79
  -2   0   3 4136.94  140.88
   2   0  -3 4215.70  140.47
   2   0   3 4019.98  140.49
  -2   0  -3 4076.68  140.49
  -2   0  -3 3718.32  140.65
   2   0  -4 6249.88  218.63
   2   0  -4 6390.12  218.18
  -2   0   4 6265.07  218.95
   2   0  -4 6215.66  218.68
  -2   0   4 6204.74  218.51
  -2   0  -4 6601.18  218.32
  -2   0  -4 6113.40  218.77
  -2   0   5   89.60    5.02
  -2   0   5   89.83    6.04
  -2   0  -5   48.84    4.43
   2   0  -5   91.40    5.44
   2   0  -5   92.58    5.07
   2   0   5   50.51    4.67
  -2   0  -5   51.79    5.93
   2   0  -5   95.94    6.20
   2   0  -5  101.86    5.79
  -2   0   5   91.18    5.39
   2   0  -6  286.00   11.94
  -2   0   6  290.30   13.38
  -2   0   6  308.00   12.61
   2   0   6  264.42   11.86
  -2   0   6  291.64   11.97
   2   0  -6  291.59   12.29
   2   0  -6  299.45   13.13
   2   0  -6  301.29   13.16
   2   0  -7 7782.88  269.51
   2   0  -7 7832.27  269.88
  -2   0   7 7655.99  271.22
   2   0   7 8104.26  269.57
   2   0  -7 7719.48  271.04
   2   0  -7 7637.10  270.57
  -2   0   7 7688.48  270.20
   2   0   8   21.82    3.44
   2   0  -8   26.85    4.83
   2   0  -8   25.97    4.09
  -2   0   8   25.05    4.03
  -2   0   8   27.66    4.85
  -2   0   8   15.79    4.93
   2   0  -8   28.46    3.48
   2   0   9 1847.33   69.05
  -2   0   9 2022.07   70.26
   2   0  -9 2008.52   70.74
  -2   0   9 2015.28   71.69
  -2   0   9 1969.33   71.72
  -2   0   9 2020.29   71.06
   2   0 -10 1484.86   55.08
  -2   0  10 1505.75   55.37
  -2   0  10 1473.21   56.37
   2   0  10 1390.13   53.50
  -2   0  10 1560.23   56.39
  -2   0  10 1598.69   54.61
   2   0 -10 1538.56   53.55
   2   0  11 3637.16  128.90
  -2   0  11 3478.60  132.06
  -2   0  11 3818.93  130.12
   2   0 -11 3714.23  131.51
  -2   0  11 3716.89  132.02
   2   0 -11 3633.70  128.79
  -2   0  11 3705.67  131.03
   2   0 -11 3590.69  130.64
   2   0  11 3889.26  129.05
  -2   0  12   48.55    7.29
   2   0 -12   61.44    4.84
   2   0 -12   71.10    7.53
  -2   0  12   60.67    6.29
   2   0  12   91.65    5.76
   2   0  12   98.68    5.33
  -2   0  12   66.39    8.88
  -2   0  12   50.55    8.85
   2   0 -13  451.37   21.76
   2   0  13  511.12   18.53
  -2   0  13  380.70   21.56
  -2   0  13  386.12   21.84
  -2   0  13  395.82   20.16
  -2   0  13  464.64   19.37
   2   0  13  517.98   17.62
   2   0 -13  420.80   17.23
   2   0  14  582.14   23.32
   2   0 -14  636.97   27.42
  -2   0  14  604.06   24.33
  -2   0  14  532.28   27.02
  -2   0  14  598.96   25.81
   2   0  14  612.20   22.05
  -2   0  14  546.37   27.48
   2   0 -14  597.53   21.93
  -2   0  15 1260.05   45.82
  -2   0  15 1150.75   48.80
  -2   0  15 1246.50   47.36
  -2   0  15 1174.91   49.31
  -2   0  16   99.44   13.13
  -2   0  16  123.34   11.33
  -2   0  16  134.90    9.61
   2   0  16  148.29    9.37
  -2   0  16  105.79   13.35
   2   0 -16  141.05   11.85
  -2   0  17 1768.86   73.80
   2   0  17 1983.11   69.73
   2   0  17 1998.83   72.58
  -2   0  17 1817.81   74.62
   2   0 -17 2004.73   72.71
  -2   0  17 1901.35   72.14
  -2   0  17 1920.39   70.30
   2   0  18  712.65   34.00
   2   0  18  767.32   31.42
  -2   0  18  819.60   37.55
  -2   0  18  848.87   32.35
   2   0 -18  865.04   34.95
  -2   0  18  768.84   36.31
  -2   0  18  869.46   34.81
  -2   0  19  413.05   20.48
   2   0  19  551.05   24.59
  -2   0  19  324.38   24.59
   2   0  19  560.95   20.90
  -2   0  19  466.12   23.26
  -2   0  19  412.26   26.08
   2   0 -19  446.17   23.45
  -2   0  20  182.79   17.92
  -2   0  20  188.77   11.83
  -2   0  20  158.40   14.45
   2   0  20  131.76   14.53
   2   0  20  115.23   10.62
   2   0 -20  163.36   14.44
  -2   0  20  154.54   16.52
  -2   0  21  346.78   18.32
  -2   0  21  404.33   21.77
   2   0  21  412.83   22.81
   2   0  21  393.35   18.26
  -2   0  21  349.02   24.73
  -2   0  22   69.29    9.49
  -2   0  22   68.63   16.12
   2   0  22   89.23   13.75
  -2   0  22   68.19   12.90
   2   0  22   64.10    9.57
   2   0  23  100.25   10.37
  -2   0  23   76.87   13.65
  -2   0  23   85.59   10.20
  -2   0  23   68.06   18.07
   2   0  24  291.28   16.61
  -2   0  24  350.04   21.33
   2   0 -24  342.38   21.49
  -2   0  24  322.93   25.96
  -2   0  24  311.63   16.98
   2   0  25  331.22   17.98
  -2   0  25  352.73   18.22
  -2   0  25  379.78   28.06
  -2   0  25  363.32   22.67
   2   0 -25  387.56   22.96
  -2   0  26    2.84   14.22
  -2   0  26    2.83   19.25
   2   0  26    9.95    9.87
   2   0 -26    9.19   13.82
   2   0  27   32.82   10.16
   2   0 -27   34.67   15.16
  -2   0  27   38.84   20.77
  -2   0  28  269.27   28.11
   2   0 -28  290.00   21.54
   2   0 -29  141.60   18.08
  -2   0  29  142.28   25.32
  -2   0  30   33.47   22.87
  -2   0  31  200.46   28.93
  -2   0  32   31.51   25.00
  -2   0  33   43.25   25.64
  -2   1  32   34.25   25.69
  -2   1  31   17.74   23.63
  -2   1  30    7.71   21.73
  -2   1  29   29.08   17.70
  -2   1  29   26.35   21.47
   2   1 -29   37.07   14.70
  -2   1  28   28.09   16.71
  -2   1  28   25.64   19.56
   2   1 -28   41.58   15.32
   2   1 -27  120.43   16.14
  -2   1  27   84.36   20.50
  -2   1  27  128.27   18.35
   2   1 -26   55.52   14.61
  -2   1  26   48.90   15.89
  -2   1  26   66.44   19.45
  -2   1  25  101.07   16.70
  -2   1  25   88.66   19.10
   2   1 -25  124.27   15.69
  -2   1  24   72.99   15.54
  -2   1  24   69.35   17.48
   2   1 -24   71.99   14.33
  -2   1  23  307.54   21.44
   2   1 -23  323.22   20.54
   2  -1  23  315.45   14.51
  -2   1  23  324.21   24.08
   2  -1  22  285.22   13.38
  -2   1  22  288.88   19.70
  -2   1  22  277.87   21.62
   2   1 -22  262.03   18.86
   2   1 -21  102.91   13.47
  -2   1  21   85.04   13.19
   2  -1  21   73.58    7.62
  -2   1  21  114.79   15.92
   2  -1  21   93.47   14.91
   2  -1  20  419.66   18.15
   2   1 -20  471.03   23.73
   2  -1  20  421.35   24.44
  -2   1  20  453.45   19.01
  -2   1  20  452.91   25.85
  -2   1  20  472.59   24.06
  -2   1  19  558.10   21.86
  -2   1  19  566.08   28.22
   2   1 -19  583.90   26.53
   2  -1  19  499.26   26.41
  -2   1  19  486.73   28.34
  -2   1  19  571.73   26.77
   2  -1  19  483.25   20.78
  -2  -1 -18  926.46   32.92
  -2   1  18  857.93   34.91
   2  -1  18 1039.46   36.84
  -2   1  18  893.37   40.52
  -2   1  18  885.34   38.74
  -2   1  18  767.60   40.25
   2  -1  18  967.19   34.29
   2   1 -18  969.37   39.36
   2  -1  17  138.43   10.73
   2   1 -17  200.80   14.46
   2  -1  17  146.89    8.79
  -2   1  17  148.92   15.60
  -2   1  17  199.26   10.19
  -2   1  17  204.88   14.45
  -2   1  17  214.95   15.49
  -2   1  16 1100.21   41.80
  -2   1  16 1107.39   38.25
   2   1 -16 1114.17   41.99
   2  -1  16 1017.15   37.05
   2  -1  16  958.60   35.99
  -2   1  16  945.46   43.02
   2  -1  16 1053.38   39.20
  -2   1  16 1074.06   42.85
  -2   1  15  337.42   18.66
  -2   1  15  328.70   14.31
   2  -1  15  314.03   13.17
   2  -1  15  316.40   15.29
   2  -1  15  302.46   12.72
  -2   1  15  362.08   17.96
  -2   1  15  291.08   19.15
   2   1 -15  329.42   17.84
   2  -1  14 1378.29   47.59
   2   1 -14 1277.62   50.08
  -2   1  14 1245.09   51.89
  -2   1  14 1137.47   52.27
   2  -1  14 1418.46   47.94
  -2   1  14 1295.71   48.57
   2  -1  14 1381.38   49.48
  -2   1  14 1307.33   51.36
   2   1 -13 1737.25   59.11
  -2   1  13 1691.20   63.20
   2  -1  13 1653.53   58.87
   2  -1  13 1584.15   60.50
  -2   1  13 1690.01   62.66
  -2   1  13 1723.38   60.08
   2   1 -13 1720.46   61.60
  -2   1  12 1814.83   69.22
  -2   1  12 1853.69   68.95
   2   1 -12 1802.41   67.80
  -2   1  12 1918.87   66.12
  -2   1  12 1878.74   66.56
   2   1 -12 1873.88   65.81
   2   1 -12 1851.32   65.85
   2   1 -11  513.69   19.25
   2   1 -11  489.78   19.11
  -2   1  11  460.59   21.72
  -2   1  11  516.45   19.39
   2   1 -11  440.48   21.46
  -2   1  11  504.61   19.70
  -2   1  11  512.65   21.99
   2   1 -11  510.46   21.11
   2   1 -10 1577.30   56.70
  -2   1  10 1622.55   56.94
  -2   1  10 1626.80   59.09
   2   1 -10 1638.33   59.51
   2   1 -10 1599.31   56.76
   2   1 -10 1553.98   58.21
  -2   1  10 1557.64   58.95
  -2  -1  -9  597.18   21.56
   2   1  -9  595.81   23.88
   2   1  -9  579.54   22.37
   2   1  -9  581.22   22.36
  -2   1   9  542.89   24.11
  -2   1   9  614.62   24.39
  -2   1   9  609.23   22.54
  -2  -1  -8 1096.38   39.36
   2   1  -8 1157.21   40.28
  -2   1   8 1077.96   41.58
  -2   1   8 1111.73   40.30
   2   1  -8 1130.11   41.41
   2   1  -8 1099.12   40.23
   2   1  -7  137.68    8.22
  -2   1   7  134.33    6.95
  -2  -1  -7  137.01    6.18
   2   1  -7  136.67    6.94
   2   1  -7  148.85    8.08
   2   1  -7  121.69    7.04
  -2   1   7  126.84    7.84
  -2  -1  -6 2369.54   83.66
   2   1  -6 2377.30   84.28
  -2   1   6 2367.83   85.01
   2   1  -6 2424.26   84.49
   2   1  -6 2480.02   85.27
   2   1  -6 2450.23   85.00
  -2   1   6 2343.12   84.36
  -2  -1  -6 2424.66   85.62
   2   1  -6 2407.79   84.92
  -2  -1  -5 4057.28  138.93
  -2  -1  -5 3967.14  140.34
  -2   1   5 3959.66  139.51
   2   1  -5 4162.45  140.26
   2   1  -5 4017.41  139.67
   2   1  -5 4067.27  139.79
  -2   1   5 3977.82  139.87
  -2   1   5 3791.91  140.22
   2   1  -4 2312.19   79.21
  -2   1   4 2178.04   79.17
  -2  -1  -4 2221.71   78.18
   2   1  -4 2240.88   79.32
  -2  -1  -4 2229.73   79.32
   2  -1   4 2221.59   77.66
   2   1  -4 2228.37   79.39
  -2  -1  -3  947.63   34.35
   2  -1   3  953.03   32.95
  -2  -1  -3  910.41   33.46
  -2   1   3  830.90   33.85
   2  -1   3  939.92   33.22
   2  -1   2 1539.82   53.09
   2  -1   2 1490.18   52.61
   2   1  -2 1475.51   53.43
  -2   1   2 1447.59   53.35
  -2   1   1 2302.59   81.73
   2   1  -1 2272.84   81.94
  -2   1   1 2305.25   81.67
   2  -1   1 2391.82   81.44
   2   1   0 1511.55   52.49
  -2   1   0 1465.29   51.98
  -2   1   0 1405.77   51.69
  -2  -1   1 2168.49   79.00
   2   1   1 2226.20   78.91
  -2   1  -1 2190.49   78.61
  -2   1  -1 2251.36   78.26
   2   1   1 2219.94   78.86
   2   1   1 2331.05   78.92
   2   1   2 1688.19   58.95
  -2  -1   2 1637.42   59.43
   2  -1  -2 1597.53   58.99
   2   1   2 1638.65   59.27
  -2   1  -2 1668.11   59.01
   2   1   2 1729.05   59.39
   2   1   3  929.59   33.73
  -2  -1   3  874.25   33.74
  -2   1  -3  896.62   32.77
  -2   1  -3  917.73   33.24
   2   1   3  927.70   33.59
   2   1   3  914.37   32.91
  -2  -1   3  896.17   33.95
   2   1   4 2227.33   77.60
  -2  -1   4 2177.73   78.32
   2   1   4 2185.88   76.72
  -2  -1   4 2211.05   77.99
   2   1   4 2150.53   77.91
  -2   1  -4 2234.68   77.05
  -2   1  -4 2146.20   77.21
  -2   1  -5 3688.90  135.56
   2  -1  -5 4056.16  135.90
   2  -1  -5 3954.98  135.60
  -2  -1   5 3898.57  137.03
  -2  -1   5 3976.87  136.57
   2   1   5 3836.82  135.94
   2  -1  -5 3845.29  136.35
  -2   1  -5 3930.32  135.79
   2  -1  -6 2508.47   88.87
  -2   1  -6 2450.37   87.51
   2  -1  -6 2583.72   88.02
   2  -1  -6 2528.58   87.47
   2  -1  -6 2504.27   88.54
  -2  -1   6 2342.77   89.11
   2   1   6 2447.32   87.77
  -2  -1   6 2547.43   88.62
   2   1   7  133.09    6.91
  -2  -1   7  130.27    7.95
  -2  -1   7  135.25    7.93
   2  -1  -7  122.30    8.39
   2  -1  -7  128.67    6.74
   2  -1  -7  146.97    8.60
  -2  -1   7  134.79    8.71
   2   1   7  129.27    6.94
  -2   1  -7  136.55    6.91
   2   1   8 1032.37   39.66
  -2   1  -8 1059.16   39.56
   2  -1  -8 1127.14   39.50
  -2  -1   8 1113.79   40.96
  -2  -1   8 1170.41   41.12
   2  -1  -8 1099.15   40.95
  -2  -1   8 1133.10   42.24
   2   1   8 1071.55   39.59
  -2  -1   9  774.03   28.63
   2  -1  -9  697.00   26.78
  -2  -1   9  755.61   28.88
  -2  -1   9  689.81   29.72
   2   1   9  738.17   27.06
  -2  -1   9  743.53   28.42
  -2   1  -9  737.56   26.97
   2   1   9  682.45   26.98
  -2  -1  10 1611.97   61.46
  -2  -1  10 1633.74   61.46
   2   1  10 1706.85   60.00
   2   1  10 1781.96   60.07
  -2   1 -10 1815.48   60.06
  -2  -1  10 1639.80   62.01
  -2  -1  10 1477.98   62.84
   2  -1 -10 1571.08   62.21
  -2   1 -11  482.87   18.97
  -2  -1  11  440.39   22.59
  -2  -1  11  522.44   22.12
   2   1  11  460.84   18.97
  -2  -1  11  531.54   21.25
   2   1  11  481.70   18.99
  -2  -1  11  545.85   23.49
  -2  -1  11  523.67   21.24
  -2   1 -12 1930.56   65.41
   2   1  12 1848.29   65.48
  -2  -1  12 1835.50   67.60
  -2  -1  12 1874.73   69.76
  -2  -1  12 1860.73   67.63
  -2  -1  12 1850.44   68.54
  -2  -1  13 1508.51   55.70
  -2  -1  13 1526.18   54.46
  -2  -1  13 1474.98   54.40
  -2  -1  13 1525.35   56.86
   2   1  13 1428.38   51.76
  -2  -1  14 1116.63   51.40
  -2  -1  14 1265.89   51.58
  -2  -1  14 1213.07   50.34
  -2  -1  14 1292.03   49.04
  -2  -1  14 1253.33   49.03
   2  -1 -14 1324.16   50.84
   2   1  14 1381.93   46.33
  -2  -1  15  366.75   19.70
   2   1  15  288.57   16.44
  -2  -1  15  282.38   19.17
  -2  -1  15  331.13   18.74
  -2  -1  15  332.83   16.41
   2  -1 -15  329.13   18.06
  -2  -1  15  337.71   16.85
   2  -1 -15  322.78   13.05
  -2  -1  16 1061.33   41.81
  -2  -1  16 1037.10   45.50
   2  -1 -16 1035.93   37.65
   2   1  16 1084.40   42.00
  -2  -1  16 1132.77   41.92
  -2  -1  16 1110.65   44.01
  -2  -1  17  197.79   17.25
   2  -1 -17  208.21   14.12
   2   1  17  170.37   13.34
  -2  -1  17  201.57   13.00
  -2  -1  17  207.06   16.10
  -2  -1  17  214.91   13.72
  -2  -1  18  824.28   35.70
  -2  -1  18  793.50   39.59
  -2  -1  18  841.10   38.22
  -2  -1  18  851.34   35.34
   2  -1 -18  906.60   36.85
   2   1  19  560.36   25.33
   2   1  19  533.12   26.54
  -2  -1  19  536.63   28.60
   2  -1 -19  604.80   27.04
  -2  -1  19  602.59   26.32
  -2  -1  19  534.58   30.27
  -2  -1  19  589.73   25.75
   2  -1 -20  480.36   23.92
  -2  -1  20  483.18   22.61
   2   1  20  462.72   23.95
  -2  -1  20  412.38   25.66
  -2  -1  20  455.90   27.88
   2   1  20  467.05   22.31
   2   1  21   63.86   12.46
   2  -1 -21   73.26   12.19
  -2  -1  21   59.00   14.59
  -2  -1  21   41.42   15.92
   2   1  21   56.81   10.54
  -2  -1  21   88.78   11.04
   2  -1 -22  236.32   17.51
  -2  -1  22  195.12   21.96
  -2  -1  22  237.05   15.86
   2   1  22  288.96   16.48
   2   1  22  284.45   19.02
  -2  -1  23  326.80   25.55
  -2  -1  23  280.21   17.48
   2   1  23  258.98   19.36
   2   1  23  307.29   17.75
  -2  -1  24   74.42   11.71
  -2  -1  24   58.12   18.77
   2   1  24   61.54   11.76
   2   1  25   87.56   12.78
  -2  -1  25  104.33   12.70
   2   1  26   69.70   12.56
  -2  -1  26   63.07   21.22
  -2  -1  26   50.75   11.49
  -2  -1  27  102.38   23.97
   2   1  27  116.69   14.12
   2   1  28   25.52   12.88
   2  -1 -28   25.63   15.80
  -2  -1  28   -3.22   23.12
  -2  -1  29   37.22   23.52
   2  -1 -29   30.42   16.44
  -2  -1  30   -3.35   24.55
  -2  -1  31   20.62   25.15
  -2  -1  32   52.40   27.50
  -2   2  31   -7.48   20.14
  -2   2  30   21.66   19.77
  -2   2  30   50.31   21.49
  -2   2  29   60.89   19.51
   2   2 -29   55.37   15.70
  -2   2  29   60.08   20.88
   2   2 -28   39.11   15.24
  -2   2  28   63.35   19.08
  -2   2  28   49.17   19.97
   2   2 -27   66.24   14.84
  -2   2  27   29.93   18.00
  -2   2  27   22.36   17.48
  -2   2  26   22.71   17.51
   2   2 -26   37.33   13.77
  -2   2  26   13.38   16.74
   2   2 -25   91.95   15.10
  -2   2  25   89.23   17.80
  -2   2  25  100.80   17.71
  -2   2  24  236.31   21.06
  -2   2  24  255.11   21.27
   2   2 -24  263.28   19.31
   2   2 -23   48.90   12.89
  -2  -2 -23   30.41    4.60
  -2   2  23   82.18   16.01
  -2   2  23   74.64   15.22
   2   2 -22  178.69   15.92
  -2   2  22  185.60   18.24
  -2   2  22  160.37   17.35
  -2   2  21  499.93   26.93
  -2   2  21  462.30   26.39
   2   2 -21  494.71   25.19
  -2   2  20  180.05   16.70
  -2   2  20  196.79   16.57
   2  -2  20  143.76   12.85
   2   2 -20  154.50   14.69
   2  -2  20  141.39   16.30
   2   2 -19   82.72   11.86
  -2   2  19   69.76   12.83
   2  -2  19   66.97    9.85
  -2   2  19   61.50   12.69
  -2   2  18  243.29   16.85
  -2   2  18  222.80   19.18
  -2   2  18  266.14   17.77
   2   2 -18  272.38   16.84
  -2   2  17 1023.94   47.77
   2  -2  17 1155.70   44.48
   2   2 -17 1155.50   46.05
  -2   2  17 1139.85   46.95
  -2   2  17 1199.85   46.60
  -2   2  16  108.74   14.01
   2   2 -16  129.22   10.78
  -2   2  16  120.19   12.00
  -2   2  16  117.62    7.15
   2   2 -16  109.51    6.41
  -2   2  16  100.54   12.50
   2  -2  16   81.19    9.53
   2  -2  15  356.21   17.73
  -2   2  15  374.46   15.43
  -2   2  15  327.68   19.80
   2   2 -15  390.64   18.05
  -2   2  15  381.72   19.48
   2   2 -15  371.42   15.08
  -2   2  14  270.49   11.56
  -2   2  14  259.65   15.69
  -2   2  14  246.93   14.62
   2   2 -14  257.49   13.64
   2   2 -14  253.33   11.10
   2   2 -14  248.96   15.41
  -2   2  13  670.66   28.40
   2   2 -13  646.42   24.46
  -2   2  13  625.45   24.73
   2   2 -13  652.31   28.32
  -2   2  13  633.35   27.28
   2   2 -13  651.13   26.47
  -2   2  12  714.25   27.92
  -2   2  12  715.24   29.05
   2   2 -12  696.28   25.52
   2   2 -12  708.73   27.34
  -2   2  12  697.83   25.75
  -2   2  11 1666.40   61.36
  -2   2  11 1762.56   64.16
  -2   2  11 1692.67   62.76
   2   2 -11 1718.47   64.29
   2   2 -11 1759.16   62.53
  -2   2  10  548.68   24.91
   2   2 -10  592.33   23.68
   2   2 -10  579.73   25.09
  -2   2  10  556.61   23.54
  -2   2  10  599.91   22.74
  -2   2   9 1834.10   68.35
  -2   2   9 1902.99   66.59
  -2  -2  -9 1808.70   67.38
   2   2  -9 2000.71   68.46
  -2  -2  -9 1814.76   66.16
   2   2  -9 2023.87   66.94
   2  -2   9 1744.11   64.45
  -2   2   8  747.01   32.37
   2   2  -8  759.13   32.14
  -2  -2  -8  764.29   32.32
   2  -2   8  833.74   29.18
   2   2  -8  805.99   31.23
  -2  -2  -8  871.85   32.10
  -2   2   8  793.06   30.65
  -2  -2  -8  864.28   30.96
   2   2  -8  783.97   30.21
   2   2  -7  498.26   15.02
  -2   2   7  492.41   13.91
   2   2  -7  512.46   14.01
  -2  -2  -7  464.42   16.29
  -2   2   7  478.43   16.35
  -2  -2  -7  494.34   14.53
  -2  -2  -7  472.22   15.61
   2   2  -7  529.87   14.43
   2   2  -6  186.23    9.39
  -2   2   6  162.34    8.89
   2   2  -6  165.94   10.12
  -2   2   6  183.43   10.48
   2   2  -6  198.21   10.49
   2   2  -6  191.57    9.17
  -2   2   6  189.90   10.91
  -2  -2  -6  229.70   11.67
  -2  -2  -6  231.87   10.98
  -2  -2  -6  227.23   10.14
  -2  -2  -6  242.90    9.91
   2   2  -5   74.94    5.85
  -2   2   5   91.63    6.75
   2   2  -5   79.70    6.23
  -2   2   5   91.40    6.99
  -2  -2  -5   92.08    6.27
   2   2  -5   80.60    5.25
  -2  -2  -5  103.84    6.19
  -2  -2  -5  114.90    7.33
  -2  -2  -5  101.85    7.38
   2   2  -4 2060.06   79.11
  -2  -2  -4 2160.49   78.48
   2   2  -4 2307.28   78.63
  -2  -2  -4 2190.42   77.89
  -2  -2  -4 2171.80   78.73
  -2   2   4 2287.87   78.72
  -2  -2  -3 1571.98   55.09
   2   2  -3 1524.85   54.62
   2   2  -3 1579.98   54.91
   2   2  -3 1472.03   54.79
  -2   2   3 1427.33   54.59
  -2  -2  -3 1544.42   54.42
   2   2  -3 1462.88   54.47
   2   2  -2  543.30   21.12
   2  -2   2  511.38   19.82
   2   2  -2  532.77   20.61
   2   2  -2  527.21   21.12
   2  -2   2  540.75   19.22
  -2   2   2  525.10   20.87
   2   2  -1  107.04    6.56
  -2   2   1  121.33    6.75
   2   2  -1  112.30    7.00
   2   2  -1  115.77    6.18
   2   2  -1  113.80    7.01
   2   2  -1  113.20    6.78
  -2  -2   0 3174.27  107.36
   2   2   0 3003.01  107.17
   2  -2   0 3077.93  105.64
   2   2   0 2947.87  106.64
  -2   2   0 3000.57  106.48
   2   2   0 3106.86  106.99
   2   2   0 2985.04  106.79
   2   2   1  137.89    7.26
   2   2   1  133.97    6.68
  -2  -2   1  106.76    7.83
   2   2   1  145.48    7.22
  -2   2  -1  149.54    6.80
  -2   2  -1  151.88    6.43
  -2  -2   1   99.66    7.14
   2   2   1  138.61    7.38
  -2  -2   1  102.09    7.02
   2   2   2  543.75   20.82
  -2  -2   2  520.38   21.20
   2   2   2  549.62   20.02
   2   2   2  520.65   20.54
  -2  -2   2  534.25   21.60
  -2   2  -2  508.16   19.93
  -2   2  -2  538.86   19.88
  -2  -2   2  533.03   21.14
   2   2   2  510.34   20.70
  -2   2  -3 1619.52   57.47
   2   2   3 1680.06   58.51
  -2  -2   3 1592.52   59.34
   2   2   3 1683.83   57.57
  -2  -2   3 1634.47   59.31
  -2  -2   3 1563.67   58.89
   2   2   3 1623.46   58.70
   2   2   4 2027.91   75.14
  -2  -2   4 2317.14   76.32
   2   2   4 2032.41   74.92
   2   2   4 2102.40   73.80
  -2  -2   4 2188.68   76.35
  -2   2  -4 2088.30   73.81
   2  -2  -4 2207.59   75.81
   2  -2  -4 2169.57   74.42
  -2  -2   4 2137.33   75.69
  -2   2  -4 2084.15   73.96
  -2  -2   5   57.84    5.97
   2   2   5   70.94    5.12
  -2  -2   5   61.99    5.96
   2  -2  -5   58.85    4.50
  -2  -2   5   55.74    5.18
   2   2   5   75.80    5.48
  -2   2  -5   70.56    4.62
   2   2   6  234.38   10.37
  -2  -2   6  190.88   11.36
   2   2   6  246.66   10.19
   2  -2  -6  201.65    9.50
  -2  -2   6  187.30   10.24
  -2  -2   6  214.81   11.08
  -2  -2   7  787.94   31.10
   2   2   7  739.47   28.86
  -2  -2   7  740.43   29.24
   2  -2  -7  770.91   28.21
  -2  -2   7  802.99   30.53
  -2  -2   7  791.57   31.22
   2  -2  -8  907.50   32.84
  -2  -2   8  824.80   35.92
  -2  -2   8  982.22   36.46
  -2  -2   8  875.61   34.03
  -2  -2   8  958.77   35.58
  -2  -2   9 1745.76   65.64
   2  -2  -9 1747.13   61.93
  -2  -2   9 1733.92   66.02
  -2   2  -9 1643.73   62.71
  -2  -2   9 1851.36   65.02
  -2  -2   9 1899.80   63.86
   2  -2  -9 1767.68   64.55
  -2  -2  10  577.52   23.64
  -2  -2  10  547.01   24.79
   2  -2 -10  547.54   20.15
  -2  -2  10  583.51   24.84
   2  -2 -10  552.41   23.21
  -2  -2  10  597.04   22.72
  -2  -2  11 2000.44   70.67
   2  -2 -11 1905.90   70.30
  -2   2 -11 1906.64   67.89
  -2  -2  11 1998.66   72.08
  -2  -2  11 1739.41   71.75
  -2  -2  11 1897.92   69.62
  -2   2 -12  675.04   26.78
  -2  -2  12  757.87   29.50
  -2  -2  12  648.46   31.36
  -2  -2  12  760.89   30.02
  -2  -2  12  766.38   31.66
   2   2  13  521.85   21.25
  -2  -2  13  477.98   24.95
  -2   2 -13  492.05   19.68
  -2  -2  13  529.62   22.74
  -2  -2  13  524.88   24.90
  -2  -2  13  500.49   22.95
   2   2  13  487.08   19.81
  -2  -2  14  256.59   15.84
  -2   2 -14  177.52    9.32
  -2  -2  14  186.75   15.27
   2   2  14  170.71    9.55
   2  -2 -14  230.62   13.90
  -2  -2  14  207.78   13.07
  -2  -2  14  222.09   13.60
   2   2  14  187.63   11.58
  -2  -2  15  451.87   24.66
   2   2  15  462.37   20.80
  -2  -2  15  463.59   22.45
  -2  -2  15  428.75   24.84
   2   2  15  463.01   18.49
  -2   2 -15  468.13   18.15
   2  -2 -15  432.49   22.20
  -2  -2  15  487.64   22.36
  -2  -2  16   97.19   11.08
  -2  -2  16   81.37   13.32
  -2  -2  16   87.44   10.46
   2   2  16   65.98    6.04
  -2  -2  16  110.53   13.96
   2  -2 -16   85.56   10.58
   2   2  16   62.22    8.67
   2   2  17  943.66   37.94
  -2  -2  17 1029.00   42.32
   2   2  17  924.11   34.32
  -2  -2  17 1004.74   40.16
  -2  -2  17  999.22   39.40
  -2  -2  18  300.30   18.38
   2  -2 -18  264.47   16.03
   2  -2 -18  244.84   10.20
   2   2  18  192.50   14.71
  -2  -2  18  296.57   19.86
  -2  -2  18  229.83   19.61
  -2  -2  18  257.70   16.28
   2   2  19  104.34   11.51
   2  -2 -19   92.02   11.49
  -2  -2  19  105.88   13.88
  -2  -2  19   99.50   16.22
  -2  -2  19  108.19   12.07
  -2  -2  20  146.81   13.85
   2   2  20  145.35   13.27
  -2  -2  20  143.42   18.96
   2  -2 -20  154.11   13.36
  -2  -2  20  151.97   16.14
   2   2  21  426.14   22.73
   2  -2 -21  444.16   22.71
  -2  -2  21  423.02   22.58
   2   2  21  402.83   21.96
  -2  -2  21  410.03   27.63
  -2  -2  21  423.06   24.40
   2   2  22  169.48   16.31
  -2  -2  22  194.27   21.65
   2  -2 -22  192.03   15.50
   2   2  22  176.45   15.02
  -2  -2  22  167.89   17.94
  -2  -2  22  174.14   15.43
   2   2  23   40.83   12.37
   2  -2 -23   41.58   12.47
  -2  -2  23   46.06   18.66
  -2  -2  23   69.61   12.98
   2   2  23   40.98   12.83
   2  -2 -24  274.65   18.47
  -2  -2  24  266.48   18.14
   2   2  24  204.68   17.59
   2   2  24  233.56   18.31
  -2  -2  24  222.43   24.66
  -2  -2  25   59.42   13.44
   2   2  25   73.95   13.94
  -2  -2  25   32.63   20.55
   2   2  26   28.78   13.83
  -2  -2  26   54.21   21.06
  -2  -2  26   28.84   13.31
   2   2  27   90.40   15.48
  -2  -2  27   49.06   23.67
  -2  -2  27   37.30   13.87
   2   2  28   48.05   15.40
  -2  -2  28   10.29   22.88
  -2  -2  29   39.69   25.23
  -2  -2  30   24.98   25.59
  -2  -2  31    1.21   26.24
  -2   3  31   63.68   22.92
  -2   3  30  -10.00   21.31
   2   3 -29  183.77   18.89
  -2   3  29  191.19   25.18
  -2   3  28   41.11   20.73
   2   3 -28   34.96   15.30
  -2   3  28   47.24   17.82
  -2   3  27  137.20   21.75
   2   3 -27  160.74   17.68
  -2   3  27  163.69   20.43
  -2   3  26  152.59   19.64
  -2   3  26  137.93   20.66
   2   3 -26  159.52   16.98
  -2   3  25  173.86   18.94
   2   3 -25  181.49   17.74
  -2   3  25  172.68   21.00
   2   3 -24  131.15   15.84
  -2   3  24  116.32   18.87
  -2   3  24   92.30   16.28
   2   3 -23  391.26   22.90
  -2   3  23  402.12   24.17
  -2   3  23  403.38   26.70
  -2   3  22    2.94   11.80
   2   3 -22   13.59   12.17
  -2   3  22   26.06   15.27
   2  -3  22   -0.49   11.11
  -2   3  21  229.14   18.07
   2   3 -21  272.01   18.25
  -2   3  21  279.38   21.06
   2  -3  21  246.07   17.14
   2   3 -20   37.11   11.83
  -2   3  20   39.54   11.29
  -2   3  20   34.56   14.24
   2  -3  20   42.79   11.36
   2   3 -19  341.99   19.38
  -2   3  19  313.03   21.14
  -2   3  19  307.92   18.35
  -2   3  19  294.13   12.96
   2   3 -19  266.77   11.92
   2  -3  19  344.10   18.43
   2   3 -18  190.33   14.65
  -2   3  18  176.54    9.71
  -2   3  18  184.72   16.66
  -2   3  18  190.24   14.12
   2   3 -18  161.17    8.86
   2  -3  18  179.39   13.86
   2   3 -18  167.16   12.48
  -2   3  17   78.42    7.29
  -2   3  17   87.65   11.15
   2   3 -17   80.93    6.79
   2   3 -17   83.60   10.33
   2   3 -17   97.76   11.87
   2  -3  17   98.67   11.00
  -2   3  17   91.77   13.53
  -2   3  16  102.21    8.08
   2   3 -16  101.54    7.21
  -2   3  16  115.51   11.01
   2  -3  16  100.50   10.83
   2   3 -16  101.21   10.05
   2   3 -16  105.49   11.85
  -2   3  16  134.29   13.88
  -2   3  15  252.27   12.85
  -2   3  15  270.06   14.84
   2   3 -15  271.64   16.25
   2   3 -15  240.70   14.06
  -2   3  15  270.85   18.02
  -2   3  14  395.36   21.88
   2   3 -14  434.05   19.40
  -2   3  14  408.98   18.15
  -2   3  14  432.62   19.50
  -2   3  13  205.51   14.91
  -2   3  13  165.45   14.75
  -2   3  13  198.92   11.93
   2   3 -13  168.59   11.66
   2  -3  12  243.00   11.18
  -2  -3 -12  246.15   12.53
  -2   3  12  267.13   15.91
  -2   3  12  235.88   12.58
  -2  -3 -12  247.02   14.50
   2   3 -12  244.80   12.96
  -2   3  12  200.40   15.35
   2   3 -11  231.93   12.33
  -2   3  11  223.43   11.41
  -2  -3 -11  235.97   13.74
  -2   3  11  214.03   14.50
  -2  -3 -11  216.59   11.66
   2  -3  11  213.85   10.30
  -2   3  10   40.73    5.17
   2  -3  10   39.46    4.77
   2   3 -10   34.45    6.31
  -2  -3 -10   41.10    5.94
  -2  -3 -10   34.95    7.45
  -2   3  10   32.25    8.03
   2   3 -10   26.99    5.23
   2   3  -9 1210.72   47.02
  -2  -3  -9 1283.48   47.63
   2   3  -9 1199.39   45.50
  -2   3   9 1194.63   44.41
  -2  -3  -9 1243.32   45.68
  -2   3   9 1112.24   47.13
  -2  -3  -9 1306.58   46.57
   2  -3   9 1230.36   44.25
   2   3  -8  498.88   21.73
  -2  -3  -8  499.61   21.08
  -2   3   8  479.24   18.83
  -2  -3  -8  482.85   20.36
  -2  -3  -8  473.88   21.99
  -2   3   8  446.79   21.70
  -2   3   7   96.93    8.57
  -2  -3  -7   86.76    7.82
  -2  -3  -7   81.99    7.03
  -2  -3  -7   84.20    8.46
  -2   3   7   80.87    8.42
   2   3  -6 1225.13   44.44
  -2   3   6 1125.14   46.53
  -2   3   6 1242.26   47.19
   2   3  -6 1223.26   46.49
  -2  -3  -6 1277.17   46.27
  -2  -3  -6 1294.13   47.10
  -2  -3  -6 1307.14   46.43
  -2  -3  -5 1809.24   64.48
   2   3  -5 1724.96   62.42
   2   3  -5 1721.70   64.33
  -2  -3  -5 1802.86   62.36
  -2  -3  -5 1791.09   64.37
  -2   3   5 1806.40   65.16
  -2   3   5 1822.67   64.67
  -2  -3  -5 1718.65   64.79
  -2  -3  -4  264.68   12.46
  -2  -3  -4  250.83   13.34
   2   3  -4  303.39   13.05
  -2  -3  -4  266.61   13.21
   2   3  -4  300.03   13.39
  -2   3   4  284.76   13.53
  -2  -3  -4  261.55   11.41
   2   3  -4  290.43   13.74
  -2  -3  -3 2237.20   78.00
   2   3  -3 2169.95   79.19
  -2  -3  -3 2143.52   78.77
   2   3  -3 2255.54   78.83
  -2   3   3 2344.36   79.73
   2   3  -3 2167.63   79.36
  -2  -3  -3 2164.83   79.28
  -2  -3  -3 2190.65   79.47
  -2   3   2  724.85   27.06
   2   3  -2  664.45   26.70
  -2  -3  -2  669.18   25.94
   2   3  -2  684.88   26.15
   2   3  -1 3548.21  123.97
  -2  -3  -1 3554.57  124.51
   2   3  -1 3546.64  124.75
  -2  -3  -1 3614.76  125.39
  -2   3   1 3513.62  124.86
   2   3  -1 3521.34  124.72
   2   3   0   32.74    3.37
   2   3   0   31.04    4.75
   2   3   0   29.61    4.94
  -2  -3   0   28.21    4.65
  -2  -3   0   24.98    4.65
   2   3   0   32.45    4.64
  -2   3   0   31.31    4.40
  -2  -3   1 3426.43  121.72
   2   3   1 3394.22  119.37
  -2   3  -1 3451.64  119.18
   2   3   1 3460.03  120.66
  -2  -3   1 3534.36  121.56
  -2   3  -1 3479.40  120.47
   2   3   1 3412.95  120.69
   2  -3  -1 3417.29  118.64
   2   3   2  747.55   29.87
   2   3   2  778.59   28.43
  -2  -3   2  840.75   31.17
  -2  -3   2  833.06   30.22
  -2   3  -2  798.43   29.55
  -2  -3   2  806.91   30.88
  -2  -3   2  789.94   31.33
  -2  -3   3 2022.50   77.16
  -2  -3   3 2210.93   76.81
   2   3   3 2130.80   75.76
  -2  -3   3 2099.20   76.38
  -2   3  -3 2143.91   75.07
  -2  -3   3 2164.58   77.07
  -2  -3   4  306.65   15.01
   2  -3  -4  321.19   12.10
  -2  -3   4  300.24   14.92
  -2   3  -4  279.99   12.09
   2   3   4  272.67   12.95
  -2  -3   4  357.45   14.52
  -2  -3   4  335.21   14.86
  -2  -3   5 1682.44   62.93
   2   3   5 1720.79   60.98
  -2  -3   5 1703.24   63.04
   2  -3  -5 1652.28   59.84
  -2  -3   5 1743.02   62.91
  -2   3  -5 1750.97   59.66
  -2  -3   5 1618.81   62.00
  -2   3  -5 1714.28   59.76
  -2   3  -6 1441.79   50.01
  -2  -3   6 1337.53   53.59
   2  -3  -6 1458.45   50.61
  -2  -3   6 1353.15   53.72
  -2  -3   6 1352.22   52.51
   2   3   6 1481.33   51.59
  -2  -3   6 1449.83   53.63
  -2  -3   7  104.61    9.07
  -2  -3   7   94.73    8.98
  -2  -3   7  103.76    7.41
   2   3   7   90.52    6.47
  -2  -3   7  108.54    8.47
  -2  -3   8  429.03   18.16
  -2  -3   8  410.97   19.62
  -2  -3   8  400.85   19.97
   2   3   8  417.68   16.90
  -2  -3   8  420.84   19.55
  -2  -3   9 1183.33   47.65
   2  -3  -9 1196.12   42.80
  -2  -3   9 1185.41   46.85
   2   3   9 1231.13   43.69
  -2  -3   9 1170.03   44.80
  -2  -3   9 1195.11   46.59
   2   3   9 1210.69   42.93
   2   3  10   73.89    5.19
   2   3  10   77.76    5.55
   2  -3 -10   59.82    4.26
  -2  -3  10   69.51    8.91
  -2  -3  10   68.67    8.72
  -2  -3  10   61.25    6.58
  -2  -3  10   71.19    9.17
  -2  -3  10   70.54    6.49
  -2  -3  11  201.07   14.25
  -2  -3  11  193.23   14.58
   2   3  11  202.36    9.75
  -2  -3  11  203.76   10.98
   2  -3 -11  198.62    8.27
   2   3  11  199.52    9.72
   2  -3 -11  218.77   12.29
  -2  -3  11  205.95   13.27
  -2  -3  11  211.86   11.13
  -2  -3  12  233.23   16.26
  -2  -3  12  226.07   12.35
  -2  -3  12  269.42   13.47
  -2  -3  12  251.28   15.42
   2   3  12  256.83   11.41
  -2  -3  12  245.72   16.37
   2   3  12  261.08   11.89
   2   3  13  267.52   12.53
  -2  -3  13  232.75   13.73
  -2  -3  13  203.97   15.01
  -2  -3  13  223.76   16.64
  -2  -3  13  216.08   17.00
  -2  -3  14  430.01   24.98
  -2  -3  14  490.22   23.41
   2   3  14  449.42   19.76
  -2  -3  14  504.79   24.88
  -2  -3  14  485.21   21.69
  -2   3 -14  452.54   19.25
   2   3  14  480.82   18.73
  -2  -3  15  189.51   16.99
   2   3  15  235.50   12.14
   2  -3 -15  206.57   14.33
  -2  -3  15  192.78   16.55
  -2   3 -15  219.06   10.98
   2   3  15  226.11   10.44
  -2  -3  15  216.70   14.00
  -2  -3  15  185.57   14.72
   2   3  16   81.33    8.54
  -2  -3  16  111.53   14.52
   2  -3 -16  117.05   11.51
  -2  -3  16  106.23   11.91
  -2  -3  16   89.23   14.07
   2   3  16   93.02    6.73
  -2   3 -16   77.61    6.99
  -2  -3  16  125.12   11.84
   2  -3 -17   93.50   12.28
  -2  -3  17   82.35   14.58
  -2  -3  17   97.15   12.32
   2   3  17  111.47    6.98
  -2   3 -17  100.26    7.26
  -2  -3  17  111.93   15.38
   2   3  17   87.63    9.42
   2   3  17  105.87    7.84
  -2  -3  17   97.87   11.77
   2   3  18  114.96    7.40
  -2  -3  18  142.07   14.10
  -2   3 -18  127.64    7.56
  -2  -3  18  127.30   13.28
  -2  -3  18  111.61   16.84
  -2  -3  18  120.65   16.26
   2   3  18  120.90    8.13
   2   3  18  123.76   10.74
   2  -3 -19  344.43   18.49
   2   3  19  302.78   13.26
   2   3  19  342.52   17.37
  -2  -3  19  312.90   20.11
  -2  -3  19  267.47   22.56
  -2  -3  19  342.78   19.70
   2   3  19  313.13   13.63
   2   3  20   30.91    4.71
  -2  -3  20   33.40   12.75
   2   3  20   40.55    9.73
  -2  -3  20   38.49   16.34
   2  -3 -20   33.51   10.64
  -2  -3  20   32.77   12.02
   2   3  20   31.47    4.74
   2  -3 -21  239.51   15.89
  -2  -3  21  216.56   22.70
  -2  -3  21  247.48   18.08
  -2  -3  21  222.27   17.36
   2   3  21  239.45   15.22
   2  -3 -22   14.14   11.18
  -2  -3  22    9.43   14.13
  -2  -3  22   -6.99   17.71
   2   3  22   14.13   11.04
  -2  -3  22   24.31   12.59
   2   3  23  437.91   24.99
   2  -3 -23  443.72   22.67
  -2  -3  23  357.73   29.45
  -2  -3  23  384.42   24.26
  -2  -3  24  100.84   15.95
  -2  -3  24  104.17   22.69
   2  -3 -24  136.39   14.49
   2   3  24  112.20   16.75
   2   3  25  133.70   17.62
  -2  -3  25  169.22   17.87
   2  -3 -25  171.85   15.78
  -2  -3  25  123.45   23.62
  -2  -3  26   99.58   22.35
  -2  -3  26  115.71   16.95
   2   3  26  123.87   17.84
   2   3  27  145.96   18.70
  -2  -3  27  131.88   26.48
  -2  -3  27  118.20   17.88
   2   3  28   17.92   16.54
  -2  -3  28    3.62   23.24
   2   3  29  167.88   20.34
  -2  -3  29  158.87   29.66
  -2  -3  30   -7.54   26.42
  -2  -3  31   67.72   28.71
  -2   4  31   85.01   25.22
  -2   4  30   39.85   22.96
  -2   4  29   53.77   23.00
  -2   4  28  129.99   23.77
  -2   4  27   18.87   15.67
  -2   4  27   23.52   20.23
  -2   4  26   45.26   20.42
  -2   4  26   50.50   14.99
   2   4 -26   56.67   15.39
  -2   4  25  219.62   23.45
  -2   4  25  180.33   18.10
   2   4 -25  179.80   18.41
   2   4 -24  273.27   20.04
  -2   4  24  266.17   19.83
  -2   4  24  264.62   24.55
  -2   4  23   62.80   13.44
   2  -4  23   43.20   13.90
  -2   4  23   74.08   19.33
   2   4 -23   89.60   14.88
  -2   4  22   95.31   18.50
   2   4 -22   87.79   14.12
  -2   4  22  117.13   14.28
   2  -4  22  142.99   15.43
  -2   4  21  298.40   22.37
   2   4 -21  291.40   18.64
  -2   4  21  227.60   11.82
  -2   4  21  275.09   17.20
   2  -4  21  217.53   10.52
   2  -4  21  307.24   18.58
   2   4 -21  213.68   10.36
  -2   4  20  239.56   13.18
   2   4 -20  325.46   19.16
   2  -4  20  310.47   19.00
  -2   4  20  274.30   21.74
   2   4 -20  239.56   11.95
  -2   4  20  280.36   17.34
  -2   4  19  269.60   13.83
  -2   4  19  292.70   21.23
   2  -4  19  224.78   17.42
   2   4 -19  280.24   18.48
   2   4 -19  272.95   12.89
  -2   4  19  278.03   17.04
   2   4 -19  311.41   16.06
  -2   4  18  110.71   16.28
   2   4 -18  162.70   11.99
  -2   4  18  153.04   12.68
  -2  -4 -18  149.40   14.82
   2   4 -18  176.68   14.67
  -2   4  18  140.67   10.26
   2  -4  18  160.83   14.29
  -2  -4 -17  410.36   22.71
  -2   4  17  457.57   20.89
   2   4 -17  425.13   22.89
   2  -4  17  403.90   22.25
   2   4 -17  450.66   20.37
  -2   4  17  415.49   25.68
  -2   4  17  440.07   25.68
  -2   4  17  445.55   19.86
  -2   4  16  822.82   39.17
  -2  -4 -16  846.17   34.24
  -2   4  16  851.99   39.34
  -2  -4 -16  848.02   36.64
   2   4 -16  903.99   34.64
   2   4 -16  895.69   37.28
  -2   4  16  867.37   34.71
  -2  -4 -15 1008.88   40.59
   2   4 -15 1054.94   43.14
   2   4 -15 1149.99   41.05
  -2   4  15 1092.20   45.39
  -2  -4 -15 1036.49   42.65
  -2   4  15 1003.71   45.08
  -2   4  15 1031.79   40.53
  -2  -4 -14  259.55   13.81
  -2   4  14  247.61   18.76
   2   4 -14  235.68   13.69
  -2  -4 -14  262.55   15.95
  -2   4  14  231.99   12.67
   2   4 -14  240.44   15.94
  -2   4  14  260.47   18.16
  -2   4  13 1158.59   46.57
   2   4 -13 1125.40   44.67
  -2  -4 -13 1120.40   44.00
  -2   4  13 1096.97   41.51
   2  -4  13 1093.36   41.45
  -2  -4 -13 1113.59   42.69
   2   4 -13 1149.88   42.62
  -2   4  13 1015.10   45.75
   2  -4  12  530.78   22.05
  -2   4  12  507.02   26.09
  -2  -4 -12  505.51   24.17
  -2   4  12  534.68   21.64
  -2  -4 -12  574.71   23.49
   2   4 -12  561.81   23.33
  -2  -4 -11 1903.86   68.36
   2  -4  11 1811.38   66.37
   2   4 -11 1855.73   67.29
  -2   4  11 1750.28   69.90
  -2  -4 -11 1885.70   67.87
  -2  -4 -11 1931.51   70.12
  -2   4  11 1805.83   65.68
   2  -4  10  127.89    8.43
  -2  -4 -10  134.06    9.83
  -2  -4 -10  137.92   10.45
  -2  -4 -10  136.13   12.02
  -2   4   9  545.68   24.55
  -2  -4  -9  512.94   19.14
  -2  -4  -9  556.35   23.16
  -2  -4  -9  531.42   24.53
  -2  -4  -9  546.54   23.01
  -2  -4  -8 1167.91   40.81
  -2   4   8 1058.33   44.62
  -2  -4  -8 1139.95   43.73
  -2  -4  -8 1110.65   44.72
  -2  -4  -8 1183.33   44.01
  -2  -4  -7 2650.35   95.71
  -2  -4  -7 2664.40   95.02
  -2   4   7 2514.69   95.49
  -2  -4  -7 2657.32   94.66
  -2  -4  -7 2657.85   92.31
   2   4  -6 1374.39   48.11
  -2  -4  -6 1337.84   49.87
  -2   4   6 1291.60   51.12
  -2  -4  -6 1309.02   51.34
  -2  -4  -6 1353.01   50.59
  -2  -4  -6 1369.28   48.73
  -2  -4  -6 1411.90   51.14
  -2  -4  -5  487.25   22.52
  -2  -4  -5  527.77   21.40
  -2   4   5  504.00   22.07
   2   4  -5  507.34   19.12
  -2  -4  -5  541.11   22.52
  -2  -4  -5  552.20   20.53
  -2  -4  -4 1028.14   38.91
  -2  -4  -4 1003.97   39.75
  -2  -4  -4 1046.65   38.14
  -2  -4  -3  691.10   26.52
  -2  -4  -3  669.51   28.19
   2   4  -3  721.11   27.77
  -2  -4  -3  650.63   26.97
  -2  -4  -2  948.11   34.56
  -2  -4  -2  874.57   34.79
   2   4  -2  889.27   34.81
  -2  -4  -1  685.07   27.34
   2   4  -1  676.40   27.09
  -2  -4  -1  714.83   28.32
  -2  -4   0 2769.33   96.55
   2   4   0 2586.51   95.05
  -2  -4   0 2718.22   95.75
  -2  -4   1  640.88   25.67
  -2   4  -1  612.39   22.25
   2  -4  -1  593.75   23.92
  -2  -4   1  620.44   26.04
  -2  -4   1  618.03   25.29
  -2  -4   1  586.50   23.87
   2   4   1  635.98   24.30
  -2  -4   1  611.61   24.80
   2   4   2  882.83   33.24
  -2  -4   2  862.68   33.20
   2   4   2  870.34   32.94
  -2  -4   2  944.45   34.72
   2  -4  -2  870.80   33.13
  -2  -4   2  869.39   34.81
  -2  -4   2  818.00   33.63
  -2  -4   3  636.80   25.56
  -2  -4   3  631.12   25.70
  -2  -4   3  583.24   25.80
   2   4   3  598.19   24.23
   2  -4  -3  651.96   24.53
   2   4   3  586.76   23.74
  -2  -4   3  576.13   24.55
   2   4   3  607.64   24.05
  -2  -4   4 1050.73   40.73
   2   4   4 1023.14   39.52
   2  -4  -4 1067.86   40.36
  -2  -4   4 1058.48   41.74
   2   4   4 1036.24   40.05
  -2  -4   4 1069.90   41.62
  -2  -4   4 1213.30   41.65
  -2  -4   5  555.63   25.21
  -2  -4   5  571.91   25.26
  -2  -4   5  580.63   24.58
   2  -4  -5  579.48   21.14
   2   4   5  586.27   22.97
   2   4   5  618.46   23.91
  -2  -4   5  591.24   25.37
  -2  -4   5  579.33   24.48
  -2  -4   6 1255.47   50.22
  -2  -4   6 1255.22   49.11
  -2  -4   6 1272.85   50.38
   2  -4  -6 1319.54   45.85
   2   4   6 1299.88   47.53
  -2  -4   6 1296.27   49.73
  -2   4  -6 1333.59   46.58
  -2  -4   6 1302.39   50.34
  -2  -4   7 2517.31   89.82
  -2  -4   7 2464.04   89.45
  -2   4  -7 2415.87   85.28
  -2  -4   7 2496.43   89.84
  -2  -4   7 2405.26   88.28
   2   4   7 2488.36   86.61
  -2  -4   7 2404.32   89.51
  -2  -4   8 1107.54   44.85
  -2   4  -8 1119.29   39.74
  -2  -4   8 1195.97   45.05
   2   4   8 1157.88   41.51
  -2  -4   8 1128.66   45.19
  -2  -4   8 1126.54   43.33
  -2  -4   9  755.82   28.89
  -2  -4   9  683.25   30.36
  -2  -4   9  707.06   30.57
   2   4   9  681.65   26.56
  -2  -4   9  688.33   30.93
  -2  -4  10   73.45   10.18
  -2  -4  10   87.58   10.19
  -2  -4  10   76.36    8.05
  -2  -4  10   99.17   11.74
  -2  -4  11 1560.94   61.99
  -2  -4  11 1704.09   62.64
   2   4  11 1701.72   57.56
  -2  -4  11 1596.53   59.62
   2  -4 -11 1555.92   56.27
  -2  -4  11 1710.14   63.82
  -2  -4  12  454.29   24.94
  -2  -4  12  436.57   20.33
  -2  -4  12  511.40   24.11
  -2  -4  12  450.46   23.34
   2   4  12  466.28   18.21
  -2  -4  13 1264.29   51.81
  -2  -4  13 1376.83   48.41
  -2  -4  13 1328.04   51.96
  -2  -4  13 1225.20   48.63
   2   4  13 1306.16   46.37
  -2  -4  13 1177.31   53.07
  -2  -4  14  310.89   19.43
  -2  -4  14  297.82   20.87
  -2  -4  14  290.52   15.58
  -2  -4  14  315.33   21.41
  -2  -4  14  348.67   16.40
  -2  -4  14  309.19   19.09
   2   4  14  340.71   13.34
   2  -4 -15  996.32   39.03
  -2  -4  15 1060.21   38.05
  -2  -4  15  920.27   43.07
  -2  -4  15  970.96   42.38
   2   4  15  934.68   34.33
  -2  -4  15  877.00   40.68
  -2  -4  15  926.95   37.01
  -2  -4  16  795.59   37.18
  -2  -4  16  758.55   35.44
  -2  -4  16  723.59   37.87
   2  -4 -16  814.38   33.68
  -2  -4  16  849.99   32.70
  -2   4 -16  714.84   30.45
   2   4  16  798.14   28.37
   2  -4 -17  499.15   23.31
  -2  -4  17  410.92   27.20
  -2   4 -17  416.07   19.06
  -2  -4  17  477.70   26.89
  -2  -4  17  427.98   24.61
  -2  -4  17  493.22   22.25
  -2  -4  18  134.89   13.11
   2  -4 -18  143.57   13.70
  -2   4 -18  139.23    9.01
  -2  -4  18  124.19   18.60
  -2  -4  18  141.44   15.53
  -2  -4  19  277.60   16.54
  -2  -4  19  225.72   18.21
  -2  -4  19  258.31   21.80
   2  -4 -20  306.00   18.04
  -2  -4  20  245.24   24.44
   2   4  20  269.69   13.73
  -2  -4  20  330.74   19.03
  -2  -4  20  300.58   20.79
  -2   4 -20  280.51   12.90
  -2  -4  21  261.38   20.77
  -2  -4  21  307.70   19.02
  -2  -4  21  219.76   23.73
   2  -4 -21  294.85   17.72
   2   4  21  239.00   12.33
   2   4  22   90.25    6.36
  -2  -4  22  126.47   17.13
   2  -4 -22  122.99   13.29
   2  -4 -22   69.90    6.07
  -2  -4  22   43.04   19.38
  -2  -4  22  137.76   15.62
  -2  -4  23   80.85   16.63
   2  -4 -23   79.65   12.90
  -2  -4  23   58.45   14.80
  -2  -4  23   50.06   19.29
  -2  -4  24  275.05   21.46
   2   4  24  272.35   22.49
   2  -4 -24  275.90   18.23
   2  -4 -25  158.28   15.58
  -2  -4  25  174.16   19.83
  -2  -4  25  168.55   26.37
   2   4  25  220.85   21.56
   2  -4 -26   40.73   12.92
   2   4  26   44.65   17.97
  -2  -4  26   38.36   23.82
  -2  -4  26   31.64   16.89
   2   4  27   14.34   18.03
  -2  -4  27   12.34   23.29
  -2  -4  27   17.68   17.47
   2   4  28  162.13   21.37
  -2  -4  28  117.37   28.60
  -2  -4  28  123.65   20.09
  -2  -4  29   27.07   26.42
   2   4  29   47.03   19.48
  -2  -4  30  105.15   30.08
  -2   5  32  124.17   28.00
  -2   5  31   25.76   24.89
  -2   5  30   77.55   25.68
  -2   5  29   40.03   25.10
  -2   5  28  101.11   24.39
  -2   5  27    7.61   21.29
  -2   5  26  121.86   24.06
  -2   5  25    2.91   12.01
  -2   5  25    0.92   20.25
  -2   5  24  172.95   23.82
  -2   5  24  177.66   15.79
  -2   5  23   18.01   11.35
  -2   5  23    8.84    7.30
  -2   5  23   25.54   18.78
   2  -5  22  570.37   23.91
  -2   5  22  727.67   36.62
  -2   5  22  599.86   25.30
  -2   5  22  703.20   28.56
   2   5 -21   60.73   13.82
   2   5 -21   41.00    7.12
   2  -5  21   51.91   14.70
  -2   5  21   46.39    8.96
  -2   5  21   47.40   10.73
  -2   5  21   52.46   18.49
  -2   5  20  172.43   12.64
   2   5 -20  198.12   13.62
  -2   5  20  180.70   21.43
   2  -5  20  210.83   17.86
   2   5 -20  210.38   17.48
  -2   5  20  168.40   13.47
  -2   5  19   86.11   17.43
   2   5 -19   82.80   13.69
  -2   5  19   73.04    9.88
   2   5 -19   75.10   10.28
   2  -5  19   85.20   14.09
  -2   5  18  981.13   46.15
  -2   5  18  956.73   38.95
   2  -5  18 1061.57   42.99
   2   5 -18  997.35   42.64
  -2  -5 -18 1001.42   39.86
   2   5 -18 1020.22   39.43
  -2  -5 -18 1033.91   42.40
   2  -5  17   57.17   12.36
   2   5 -17   53.97   12.28
  -2  -5 -17   69.88   12.38
  -2   5  17   42.18    8.07
  -2   5  17   39.41   14.47
   2   5 -17   47.14    9.30
  -2  -5 -17   65.34    9.85
   2   5 -16  958.51   40.64
  -2   5  16  928.06   43.31
  -2  -5 -16  989.72   38.37
   2   5 -16  943.54   37.40
  -2   5  16  893.81   36.08
  -2  -5 -16  982.47   39.70
  -2   5  16  984.49   43.16
  -2   5  15   99.99   14.99
   2  -5  15  100.19    9.70
   2   5 -15   97.70   13.11
  -2  -5 -15   52.45   11.72
  -2  -5 -15   72.08   14.59
  -2   5  15   85.14   15.80
  -2  -5 -15   83.23   10.08
   2   5 -15   97.10   10.32
  -2   5  15   97.07    7.93
   2  -5  14 2458.88   86.09
  -2  -5 -14 2455.60   87.74
  -2   5  14 2346.60   91.06
  -2  -5 -14 2417.40   87.19
   2   5 -14 2376.73   86.24
  -2   5  14 2405.11   90.39
  -2   5  14 2259.60   84.17
   2   5 -14 2314.54   88.75
  -2  -5 -14 2571.90   90.19
  -2  -5 -13   94.17   10.06
  -2   5  13   76.69   13.14
   2   5 -13   77.99   11.28
   2  -5  13  105.12    9.54
   2   5 -13   84.89    9.54
  -2  -5 -13   97.20   11.36
  -2  -5 -13   91.33   13.32
   2   5 -12  356.80   17.93
   2   5 -12  395.93   20.46
  -2  -5 -12  381.63   19.05
  -2  -5 -12  379.67   19.25
  -2   5  12  347.45   21.36
   2  -5  12  371.66   17.66
  -2  -5 -12  381.60   21.61
   2  -5  11  157.26   10.53
  -2  -5 -11  137.93    6.73
  -2   5  11  122.82   13.38
  -2  -5 -11  134.83   11.69
  -2  -5 -11  135.75   13.51
   2   5 -11  144.95   12.72
  -2  -5 -11  156.52   11.90
  -2   5  10 2192.65   88.01
  -2  -5 -10 2441.18   86.60
   2  -5  10 2379.93   85.77
   2   5 -10 2395.87   88.19
  -2  -5 -10 2343.64   88.09
  -2  -5 -10 2368.09   83.26
  -2  -5 -10 2496.52   87.29
  -2   5   9  194.23   14.35
  -2  -5  -9  214.33    9.82
  -2  -5  -9  185.44   12.84
   2   5  -9  218.34   14.26
  -2  -5  -9  193.28   14.39
  -2  -5  -9  196.65   12.83
  -2  -5  -8 1588.62   56.35
  -2  -5  -8 1500.55   57.03
  -2  -5  -8 1556.16   57.64
  -2  -5  -7  121.26   10.49
  -2   5   7  134.61   10.74
  -2  -5  -7  109.74    8.41
  -2  -5  -7  130.42   11.08
  -2  -5  -6 2391.25   86.92
  -2  -5  -6 2511.98   88.71
  -2   5   6 2465.95   88.22
  -2  -5  -6 2332.01   88.27
  -2  -5  -5  100.65    8.27
  -2  -5  -5  120.40   10.02
  -2  -5  -5   95.82    9.72
   2   5  -5   97.88    4.52
  -2  -5  -4 1944.86   72.15
  -2  -5  -4 1967.81   71.40
  -2  -5  -3  218.69   12.18
  -2  -5  -2 1110.78   42.40
  -2  -5  -2 1090.56   42.53
   2   5  -2 1134.33   42.50
  -2  -5  -1  201.96   11.82
   2   5  -1  190.34   10.99
  -2  -5  -1  198.00   12.47
  -2  -5  -1  192.76    9.40
  -2  -5  -1  189.73   11.67
  -2  -5   0 2877.36  104.12
  -2  -5   0 3060.90  105.50
   2   5   0 3030.89  105.68
   2   5   0 2983.05  105.08
   2  -5   0 3012.43  104.53
   2  -5   0 2892.86  102.71
  -2  -5   0 3038.47  107.06
  -2  -5   0 2968.71  106.19
  -2  -5   1  201.64   13.53
  -2  -5   1  195.19   10.84
  -2  -5   1  210.19   11.83
   2   5   1  252.98   12.15
   2   5   1  223.49   11.27
  -2  -5   1  206.69   12.74
  -2  -5   1  201.34   12.91
   2  -5  -1  219.88   10.96
   2  -5  -2  997.04   37.31
  -2  -5   2  964.99   37.36
   2   5   2  971.41   36.95
  -2  -5   2  955.05   39.04
  -2  -5   2 1052.15   38.44
  -2  -5   2  980.24   39.53
  -2  -5   2  935.00   39.02
   2   5   2  991.26   37.98
  -2  -5   3  214.14   11.89
   2   5   3  202.73   11.22
  -2  -5   3  230.05   12.48
  -2  -5   3  213.17   12.89
   2  -5  -3  210.45   11.35
   2   5   3  211.31   11.92
   2   5   3  192.93   10.68
  -2  -5   3  211.13   13.39
   2   5   4 1989.47   70.11
  -2  -5   4 1977.33   72.69
   2  -5  -4 2030.06   71.53
  -2  -5   4 2056.72   72.42
  -2  -5   4 1981.20   73.04
   2   5   4 2026.25   70.92
  -2  -5   4 1869.25   71.55
  -2  -5   5   98.42    9.90
   2   5   5  114.33    7.56
   2  -5  -5  127.50    8.66
   2   5   5  105.41    8.39
  -2  -5   5   93.55   10.63
  -2  -5   5   88.11    9.21
  -2  -5   5  116.04   10.16
  -2  -5   5  104.97    9.75
  -2  -5   6 2274.22   81.48
  -2  -5   6 2159.52   81.18
   2   5   6 2274.48   79.87
  -2  -5   6 2210.02   81.89
  -2  -5   6 2083.68   81.86
  -2  -5   7   89.42   10.69
  -2  -5   7  118.14   10.99
  -2  -5   7  112.14    9.53
  -2  -5   7  127.07   11.37
  -2  -5   7   97.18   10.95
  -2  -5   8 1522.26   57.55
  -2  -5   8 1359.81   57.01
  -2  -5   8 1515.83   57.15
  -2  -5   8 1510.44   56.05
  -2  -5   8 1430.83   56.80
  -2  -5   9  186.28   14.32
  -2  -5   9  213.12   14.90
  -2  -5   9  205.47   13.11
  -2  -5   9  222.94   15.02
  -2   5  -9  193.14    8.75
  -2  -5   9  201.49   15.20
  -2  -5  10 2245.92   78.73
  -2  -5  10 2349.70   79.53
  -2  -5  10 2395.80   79.81
  -2  -5  10 2168.15   79.25
  -2  -5  10 2219.69   77.03
  -2  -5  11   91.00   12.06
  -2  -5  11  101.40   13.12
  -2  -5  11  106.01   10.08
  -2  -5  11  129.80   12.88
  -2  -5  12  380.58   21.50
  -2  -5  12  381.52   18.51
  -2  -5  12  385.12   21.35
   2  -5 -12  341.03   17.22
  -2  -5  13   79.07   14.51
  -2  -5  13   92.02   12.76
  -2  -5  13   85.07   12.72
  -2  -5  13   78.75    9.65
  -2  -5  14 2321.06   84.84
  -2  -5  14 2151.96   81.14
  -2  -5  14 2239.83   85.06
  -2  -5  14 2196.78   86.44
  -2  -5  15   66.43   12.91
  -2  -5  15   50.98   14.67
  -2  -5  15   66.82    9.19
  -2  -5  15   94.20   13.93
  -2  -5  16  849.42   39.73
  -2  -5  16  826.45   41.58
   2  -5 -16  914.76   36.66
  -2  -5  16  792.80   35.08
  -2  -5  16  818.61   39.45
  -2  -5  17   44.34    9.05
   2  -5 -17   60.20   10.57
  -2  -5  17   54.63   15.34
  -2  -5  17   45.52   13.71
  -2  -5  17   41.30    8.77
  -2  -5  18 1062.46   46.47
  -2  -5  18 1040.85   49.30
  -2  -5  18 1084.83   41.30
  -2  -5  18  957.94   40.42
   2  -5 -18 1087.51   42.78
  -2  -5  19  102.75   11.89
  -2  -5  19  102.39   16.02
  -2   5 -19   98.63    9.44
  -2  -5  19   80.30   18.72
  -2  -5  20  204.12   15.03
  -2   5 -20  191.05   11.65
  -2  -5  20  179.59   22.64
  -2  -5  20  203.93   19.23
  -2   5 -21   38.39    7.40
  -2  -5  21   68.34   16.81
  -2  -5  21   45.20   20.42
  -2  -5  21   41.47   12.13
  -2  -5  22  625.34   38.58
  -2  -5  22  701.11   30.23
   2   5  22  639.98   26.05
  -2   5 -22  604.07   24.80
  -2  -5  22  641.62   34.48
   2  -5 -22  685.04   29.91
   2  -5 -23   27.34    7.02
   2   5  23   26.04    7.44
  -2  -5  23   42.90   13.83
  -2  -5  23   26.08   21.25
   2  -5 -23   51.20   12.41
  -2  -5  23   31.43   16.87
   2  -5 -24  159.33   14.47
  -2  -5  24  142.46   19.88
   2   5  24   71.64    5.50
   2  -5 -24   75.66    5.45
  -2  -5  24  137.01   25.39
  -2  -5  24  149.63   15.76
   2  -5 -25   -2.58   12.24
  -2  -5  25   -7.26   22.81
  -2  -5  25    1.59   17.38
   2   5  25  -14.38   18.94
  -2  -5  26  153.25   22.02
   2   5  26  172.42   22.59
   2  -5 -26  146.52   15.38
  -2  -5  26  167.09   28.57
  -2  -5  27   18.34   18.99
   2   5  27   26.55   20.14
  -2  -5  27    1.28   23.44
   2   5  28  113.13   22.24
  -2  -5  28  102.98   20.95
  -2  -5  28   98.20   28.41
   2   5  29   19.36   20.72
  -2  -5  29   -9.36   28.68
   2   5  30   38.88   21.76
  -2   6  31   85.30   27.52
  -2   6  30   98.54   28.33
  -2   6  29    9.47   25.09
  -2   6  28   20.90   24.79
  -2   6  27   52.84   25.17
  -2   6  26  117.07   25.69
  -2   6  25   76.82   23.55
  -2   6  24  104.00   10.80
  -2   6  24  136.63   24.22
  -2   6  23  115.43   22.07
  -2   6  23   82.36   10.90
  -2   6  22   76.85   10.51
  -2   6  22   96.13   21.35
  -2   6  22  100.30   11.51
  -2   6  21  177.25   23.51
  -2   6  21  170.58   14.11
  -2   6  21  168.18   12.07
   2   6 -20  247.04   14.92
  -2   6  20  246.25   24.50
  -2  -6 -20  257.44   16.26
  -2   6  20  222.86   13.49
  -2   6  19  190.57   11.87
  -2   6  19  255.78   23.77
   2   6 -19  238.35   14.39
  -2  -6 -19  218.77   15.39
   2  -6  18  208.00   19.19
   2   6 -18  271.55   14.91
  -2  -6 -18  225.34   16.13
  -2  -6 -18  205.78   17.37
  -2   6  18  285.74   23.32
   2   6 -17  301.59   16.95
  -2  -6 -17  320.99   19.80
  -2   6  17  288.81   23.73
   2   6 -16  115.15   11.38
   2  -6  16  137.26   12.08
  -2   6  16  111.20   18.88
  -2  -6 -16  154.38   13.28
   2  -6  15  115.16   11.06
  -2  -6 -15   84.27   11.73
  -2   6  15  102.62   16.46
   2   6 -15   85.46   10.22
  -2  -6 -15   92.41   12.25
  -2  -6 -14  998.45   40.75
   2   6 -14 1020.83   39.58
   2  -6  14  986.31   39.75
  -2   6  14  881.51   45.02
  -2   6  14 1079.05   44.86
  -2  -6 -14 1011.24   41.26
  -2  -6 -14 1014.97   43.34
   2   6 -13  503.15   22.12
  -2   6  13  509.83   26.82
   2  -6  13  514.26   22.59
  -2  -6 -13  462.83   25.54
  -2  -6 -13  497.57   23.83
  -2  -6 -13  487.51   23.29
  -2  -6 -13  450.39   17.88
   2  -6  12  407.97   20.30
  -2  -6 -12  397.46   16.58
  -2  -6 -12  442.59   21.23
  -2   6  12  411.19   23.49
  -2  -6 -12  466.92   21.78
  -2  -6 -12  429.89   23.13
   2  -6  11 1103.25   42.33
  -2  -6 -11 1113.06   44.62
  -2   6  11 1020.43   44.76
  -2  -6 -11 1067.48   42.55
  -2  -6 -11 1041.71   43.28
  -2  -6 -10  452.33   23.31
  -2  -6 -10  446.64   21.30
  -2  -6 -10  432.32   22.09
  -2   6  10  488.53   23.79
   2  -6  10  398.01   20.76
  -2   6   9  463.87   23.32
  -2  -6  -9  446.27   19.90
  -2  -6  -9  441.04   22.94
  -2  -6  -9  445.53   22.52
  -2  -6  -8  538.72   22.63
  -2  -6  -8  534.58   25.42
  -2   6   8  503.49   25.10
  -2  -6  -8  516.42   25.00
  -2  -6  -7 1189.02   46.16
  -2   6   7 1114.62   45.30
  -2  -6  -7 1173.27   43.98
  -2  -6  -7 1110.67   45.77
  -2  -6  -6 1301.30   49.48
  -2  -6  -6 1307.67   51.08
  -2  -6  -6 1355.82   51.71
  -2   6   6 1276.84   50.16
  -2  -6  -5   88.24    8.64
  -2  -6  -5   75.73    9.96
  -2  -6  -5   84.20   10.31
  -2  -6  -4  272.52   14.86
  -2  -6  -3  990.21   39.17
  -2  -6  -2  722.71   27.42
   2  -6   2  729.83   28.10
  -2  -6  -2  760.24   30.95
   2   6  -1 1534.76   54.25
  -2  -6  -1 1427.14   52.11
  -2  -6  -1 1386.70   54.85
   2  -6   1 1420.52   52.44
  -2  -6   0  802.56   31.44
  -2  -6   0  860.33   34.43
  -2  -6   0  841.59   32.77
   2   6   0  884.99   32.99
   2  -6   0  792.26   29.73
   2  -6   0  799.81   31.41
   2   6   0  842.80   32.49
  -2  -6   1 1424.65   52.47
   2   6   1 1474.25   52.68
   2  -6  -1 1449.32   50.74
  -2  -6   1 1430.75   54.73
  -2  -6   1 1425.07   55.64
  -2  -6   1 1389.83   54.84
   2  -6  -1 1480.53   52.43
  -2  -6   1 1523.34   53.66
  -2  -6   2  795.29   33.62
   2  -6  -2  829.12   30.79
  -2  -6   2  735.85   30.65
  -2  -6   2  782.01   31.53
   2   6   2  744.08   30.03
  -2  -6   2  744.24   32.63
   2   6   3  877.42   34.12
  -2  -6   3  824.39   34.58
   2  -6  -3  893.83   34.55
   2   6   3  876.67   33.49
  -2  -6   3  907.35   37.23
  -2  -6   3  860.99   36.52
  -2  -6   3  893.10   35.52
  -2  -6   4  238.99   14.45
  -2  -6   4  247.70   15.43
  -2  -6   4  217.25   15.71
   2   6   4  257.28   12.09
   2   6   4  233.43   12.66
  -2  -6   4  223.79   14.02
   2   6   5   55.90    6.31
  -2  -6   5   62.86    9.17
   2   6   5   53.72    7.27
  -2  -6   5   52.67   10.44
  -2  -6   5   53.89    9.07
  -2  -6   5   45.80    9.39
  -2  -6   5   47.90    8.44
  -2  -6   6 1104.88   46.72
  -2  -6   6 1206.19   48.09
   2   6   6 1210.30   43.90
  -2  -6   6 1297.04   47.88
  -2  -6   6 1021.64   47.50
  -2  -6   6 1187.93   47.44
   2   6   6 1246.80   45.27
  -2  -6   7 1122.30   43.38
  -2  -6   7 1170.32   44.22
   2  -6  -7  990.57   37.52
  -2  -6   7 1161.05   43.55
  -2  -6   7 1117.65   43.85
  -2  -6   7  979.80   43.64
   2   6   7 1117.50   39.51
  -2  -6   8  486.83   23.42
  -2  -6   8  463.95   22.89
   2  -6  -8  410.61   16.92
  -2  -6   8  464.71   23.75
  -2  -6   8  435.73   22.49
  -2  -6   8  475.30   22.16
  -2  -6   8  423.96   23.33
  -2  -6   9  462.85   24.02
  -2  -6   9  484.02   22.85
  -2  -6   9  483.30   24.49
  -2  -6   9  443.08   23.70
  -2  -6   9  473.15   24.89
  -2  -6   9  386.04   23.39
  -2  -6  10  581.45   25.92
  -2  -6  10  568.84   27.97
  -2  -6  10  540.51   27.28
  -2  -6  10  474.63   26.97
  -2  -6  10  539.55   26.98
  -2  -6  11  988.89   41.09
  -2   6 -11  948.67   34.04
  -2  -6  11  916.21   41.06
  -2  -6  11 1024.67   41.97
  -2  -6  11  976.28   39.45
  -2  -6  12  450.89   24.70
  -2  -6  12  477.23   25.39
  -2  -6  12  421.87   21.71
  -2  -6  13  503.32   27.37
  -2  -6  13  513.09   27.75
  -2  -6  13  526.11   24.09
  -2  -6  14  900.44   40.93
  -2  -6  14  942.62   41.16
  -2  -6  14  912.55   37.39
  -2  -6  14  802.36   39.98
  -2  -6  15   59.43   13.76
  -2  -6  15   90.87   14.98
  -2  -6  15   76.37   10.90
  -2  -6  16  110.70   15.26
   2  -6 -16  114.41   11.60
  -2  -6  16   83.86   17.93
  -2  -6  16  103.17   11.51
  -2  -6  17  313.15   23.04
  -2  -6  17  301.59   18.28
  -2  -6  17  299.63   25.49
  -2  -6  18  259.29   22.68
  -2  -6  18  282.55   17.09
  -2  -6  18  290.60   25.34
   2  -6 -18  316.28   18.02
  -2  -6  19  222.54   15.42
  -2  -6  19  228.70   21.57
  -2  -6  20  183.08   24.25
  -2  -6  20  215.37   21.47
  -2  -6  21  196.68   21.09
  -2   6 -21  163.90   12.34
  -2  -6  21  186.29   24.80
  -2   6 -22   78.93    9.37
  -2  -6  22   93.64   19.67
  -2  -6  22  124.21   24.39
  -2  -6  23  119.40   20.65
  -2  -6  23  135.78   25.09
   2  -6 -23   95.36   10.42
   2  -6 -23  107.60   13.86
  -2  -6  24  151.38   25.91
  -2  -6  24  201.03   22.66
   2  -6 -24  154.92   15.27
   2  -6 -25   79.98   13.47
  -2  -6  25   91.54   20.88
  -2  -6  25   70.02   24.61
   2  -6 -26  115.89   14.23
  -2  -6  26  114.94   22.14
  -2  -6  26   74.42   26.53
   2   6  26  117.52   23.30
  -2  -6  27   90.07   22.47
   2   6  27   48.23   23.03
  -2  -6  27   72.46   28.35
  -2  -6  28   29.32   21.63
   2   6  28   49.46   22.43
  -2  -6  28   10.79   28.17
   2   6  29   12.04   22.97
   2   6  30   65.05   24.85
  -2   7  29   10.17   26.79
  -2   7  28   -8.99   25.26
  -2   7  27   46.49   25.54
  -2   7  26   28.39   24.87
  -2   7  25   67.41   24.17
  -2   7  24   95.67   24.48
  -2   7  24   11.45   11.38
  -2   7  23  264.00   17.88
  -2   7  23  300.28   28.93
  -2  -7 -22   -0.44   11.87
  -2   7  22   10.14   21.24
  -2  -7 -21    7.01   11.80
  -2   7  21   24.98   21.48
  -2  -7 -20   76.78   13.12
  -2   7  20   61.31   21.00
   2   7 -19  293.33   16.36
  -2  -7 -19  240.58   18.32
  -2   7  19  271.61   26.24
  -2   7  18   12.35   17.73
   2   7 -18   19.86    9.78
  -2  -7 -18   26.70   11.55
  -2  -7 -18   36.68   12.91
  -2   7  17  537.20   33.39
  -2  -7 -17  528.38   26.45
   2   7 -17  597.23   24.50
   2  -7  17  480.53   25.14
  -2  -7 -17  497.41   26.36
  -2  -7 -16  187.52   16.10
  -2  -7 -16  190.07   15.75
   2  -7  16  196.00   15.35
  -2   7  16  194.01   21.97
   2   7 -16  211.75   14.44
   2  -7  15  802.24   29.57
   2   7 -15  906.38   28.89
  -2  -7 -15  804.73   29.80
  -2  -7 -15  835.49   31.51
  -2  -7 -14   27.64    5.29
  -2  -7 -14   28.66   10.64
  -2  -7 -14   30.23   11.01
   2  -7  14   31.14   10.47
  -2  -7 -13  334.95   15.68
   2  -7  13  384.87   20.10
  -2  -7 -13  396.67   20.67
  -2  -7 -13  388.00   22.86
  -2  -7 -13  372.97   21.44
  -2   7  12  234.16   18.94
   2  -7  12  268.57   16.91
  -2  -7 -12  270.31   17.90
  -2  -7 -12  279.55   16.63
  -2  -7 -12  245.55   18.65
  -2  -7 -11  314.95   20.27
  -2  -7 -11  366.34   21.62
   2  -7  11  325.64   18.98
  -2  -7 -10   66.52    8.47
  -2  -7 -10  104.08   13.33
   2  -7  10   88.35   11.93
  -2  -7 -10   70.45   12.03
  -2   7  10   82.12   12.65
  -2  -7  -9  801.46   32.76
  -2  -7  -9  810.19   35.65
  -2  -7  -9  806.83   35.50
  -2   7   9  832.32   35.70
  -2  -7  -8  237.66   16.52
  -2  -7  -8  279.30   14.79
  -2   7   8  240.52   16.83
  -2  -7  -8  262.21   17.54
  -2  -7  -7  565.98   28.65
  -2   7   7  658.76   28.34
  -2  -7  -7  614.63   28.64
  -2  -7  -7  621.98   26.66
  -2  -7  -6  133.45   13.47
  -2  -7  -6  133.98   11.10
  -2  -7  -6  129.40   13.08
  -2  -7  -5  424.53   20.69
   2  -7   4  128.99    7.88
  -2  -7  -4  117.25   10.72
   2  -7   3   14.05    5.00
  -2  -7  -3   15.28    7.71
   2  -7   2   53.79    6.02
  -2  -7  -2   44.73    9.15
  -2  -7  -2   39.63    5.51
   2  -7   1  424.70   18.39
  -2  -7  -1  453.22   21.92
  -2  -7  -1  421.70   18.22
  -2  -7   0  219.45   12.91
   2  -7   0  212.97   11.57
  -2  -7   0  205.63   11.51
  -2  -7   0  210.18   14.19
  -2  -7   1  465.63   21.15
  -2  -7   1  442.62   20.04
   2  -7  -1  484.31   20.23
  -2  -7   1  442.54   22.54
   2  -7  -1  439.06   18.20
  -2  -7   1  456.54   24.27
  -2  -7   2   43.85    7.77
   2   7   2   51.12    7.45
  -2  -7   2   57.75   11.75
  -2  -7   2   60.50   10.19
  -2  -7   2   45.73    8.44
   2  -7  -2   52.34    6.36
  -2  -7   2   49.55    9.96
   2   7   2   60.57    7.57
  -2  -7   3    9.82    7.47
  -2  -7   3   10.57    9.16
  -2  -7   3    3.37   10.33
   2   7   3   10.18    6.32
  -2  -7   3   14.27    7.42
   2   7   3    8.94    6.14
   2  -7  -3   14.23    5.93
  -2  -7   4  135.62   13.41
   2   7   4  149.50    9.49
  -2  -7   4  131.32   11.55
   2  -7  -4  135.45    6.44
  -2  -7   4  155.03   12.13
   2   7   4  159.97   10.41
  -2  -7   4  146.71   14.18
   2   7   5  463.39   19.88
  -2  -7   5  393.03   21.29
  -2  -7   5  474.41   22.46
   2   7   5  427.48   18.69
  -2  -7   5  440.61   23.64
  -2  -7   6   79.12   11.62
  -2  -7   6   84.21   11.17
  -2  -7   6  131.14   13.52
  -2  -7   6   75.32   12.47
   2   7   6  134.97    8.45
  -2  -7   6  121.03   12.26
  -2  -7   7  588.01   30.34
  -2  -7   7  696.62   30.93
  -2  -7   7  617.19   29.24
   2   7   7  616.03   24.95
  -2  -7   7  638.36   30.03
  -2  -7   7  692.26   30.40
  -2  -7   8  226.58   17.37
  -2  -7   8  201.95   15.60
  -2  -7   8  178.54   15.55
  -2  -7   8  190.13   15.82
   2   7   8  217.64   10.94
  -2  -7   8  196.31   17.12
  -2  -7   9  810.09   35.49
  -2  -7   9  743.31   33.84
  -2  -7   9  805.00   35.53
   2   7   9  789.44   29.25
  -2  -7   9  833.68   35.95
   2  -7  -9  717.89   27.99
  -2  -7   9  685.21   35.27
  -2  -7   9  818.72   35.00
   2   7  10   63.27    6.87
  -2  -7  10   61.08   11.41
  -2  -7  10   89.23   14.78
  -2  -7  10  101.28   14.05
  -2  -7  10   71.95   13.35
   2  -7 -10   59.51    6.39
  -2  -7  10   85.70   13.82
  -2  -7  10   71.27   12.62
  -2  -7  11  399.60   22.81
  -2  -7  11  422.70   24.18
  -2  -7  11  349.94   24.07
  -2  -7  11  432.79   25.12
   2  -7 -11  399.94   17.40
  -2  -7  11  513.78   26.08
  -2  -7  11  460.35   24.78
  -2  -7  12  280.15   19.28
  -2   7 -12  232.41   10.60
  -2  -7  12  228.24   19.59
  -2  -7  12  257.44   19.19
  -2  -7  12  239.84   19.40
  -2  -7  12  221.33   20.10
   2  -7 -12  204.00   11.79
  -2  -7  12  240.63   16.82
  -2  -7  13  429.36   24.61
  -2  -7  13  421.47   21.66
  -2  -7  13  441.05   26.05
   2  -7 -13  340.65   13.75
  -2  -7  13  399.32   24.41
  -2  -7  14   26.47   14.44
  -2  -7  14   33.94   11.63
  -2  -7  15  833.66   36.05
  -2  -7  15  777.14   39.62
  -2  -7  16  171.56   15.36
  -2  -7  16  145.05   19.41
  -2  -7  17  499.04   31.17
  -2  -7  17  523.64   26.32
   2  -7 -17  571.85   25.30
   2  -7 -18   38.69   10.63
  -2  -7  18   34.44   17.39
  -2  -7  18   13.79   10.99
  -2  -7  19  270.94   18.09
  -2  -7  19  287.61   24.75
  -2  -7  20   77.01   19.37
  -2  -7  20   71.08   22.36
  -2  -7  20   80.48   12.34
  -2  -7  21   24.22   18.08
  -2  -7  21   21.26   21.39
  -2  -7  21   16.11   10.86
  -2  -7  22   29.27   18.61
  -2   7 -22   -1.71    9.57
  -2  -7  22   16.27   22.59
  -2  -7  23  327.02   27.97
  -2  -7  23  307.32   32.06
   2  -7 -23  267.23   17.04
   2  -7 -24   26.74   10.89
   2  -7 -24   22.60   12.55
  -2  -7  24   42.16   25.55
  -2  -7  24   11.69   20.38
   2  -7 -25   63.31   13.40
  -2  -7  25   40.13   21.63
  -2  -7  25   40.98   25.92
  -2  -7  26   20.60   21.48
  -2  -7  26  -24.92   26.50
  -2  -7  27   37.31   22.72
   2   7  27    0.93   22.91
  -2  -7  27   -2.70   27.91
  -2  -7  28   -5.89   23.15
   2   7  28  -21.74   25.37
  -2  -7  29   23.40   24.04
   2   7  29   50.04   25.26
   2   7  30   84.91   26.17
  -2   8  27   75.35   28.57
  -2   8  26    6.95   25.63
  -2   8  25   79.95   26.31
  -2   8  24   65.24   25.28
  -2   8  23   36.59   24.35
  -2  -8 -23   27.94   14.07
  -2   8  22   57.02   23.98
  -2  -8 -22   55.32   14.38
  -2  -8 -21  135.60   16.42
  -2   8  21  125.24   25.36
  -2   8  20  130.13   24.45
  -2  -8 -20  139.44   16.65
  -2   8  19  125.30   23.47
  -2  -8 -19   82.14   14.81
   2  -8  18  157.05   15.47
  -2  -8 -18  146.34   16.44
  -2   8  18  198.69   25.02
   2  -8  17  164.29   15.64
   2   8 -17  160.30   13.65
  -2  -8 -17  189.67   16.47
  -2   8  17  119.68   21.17
  -2  -8 -17  165.47   17.21
   2   8 -16  144.05   13.01
  -2  -8 -16  105.80    6.44
   2  -8  16  139.11   14.81
  -2  -8 -16  158.75   15.06
  -2  -8 -16  162.59   16.46
   2  -8  15  205.17   16.06
  -2  -8 -15  164.13    9.60
  -2  -8 -15  184.90   15.72
  -2  -8 -15  160.23   16.85
   2   8 -15  165.36   13.57
   2  -8  14  572.93   26.74
  -2  -8 -14  535.95   27.89
  -2  -8 -14  515.63   21.83
  -2  -8 -13  209.91   18.01
   2  -8  13  241.33   17.28
  -2  -8 -13  219.97   12.64
  -2  -8 -12  301.38   20.38
  -2   8  12  287.60   20.74
   2  -8  12  276.17   18.69
  -2  -8 -12  292.05   20.19
  -2  -8 -11  296.35   19.72
  -2   8  11  252.39   19.64
   2  -8  11  277.72   18.93
  -2   8  10  176.63   16.29
   2  -8  10  175.45   15.56
  -2  -8 -10  174.60   16.25
  -2  -8 -10  174.53   12.43
  -2  -8 -10  129.40   15.62
  -2  -8  -9  138.99   14.71
  -2  -8  -9  121.57   11.09
  -2   8   9   82.84   13.34
  -2  -8  -9   88.29   14.00
  -2  -8  -8  141.52   12.00
  -2  -8  -8  138.32   14.85
  -2  -8  -8  144.02   14.89
   2  -8   7  476.81   19.90
  -2  -8  -7  491.45   26.74
  -2  -8  -7  563.39   24.50
  -2  -8  -7  574.99   26.68
   2  -8   6  691.91   26.49
  -2  -8  -6  700.29   30.54
   2  -8   5  311.23   13.78
  -2  -8  -5  299.83   17.75
   2  -8   4  235.44   11.93
  -2  -8  -4  276.42   16.49
  -2  -8  -3  519.57   20.74
  -2  -8  -3  515.20   25.33
   2  -8   3  539.95   21.48
  -2  -8  -2  241.92   11.57
   2   8  -2  201.32    9.17
  -2  -8  -2  250.83   15.92
   2  -8   2  252.16   12.05
   2   8  -1  615.66   24.40
  -2  -8  -1  694.82   30.58
  -2  -8  -1  656.07   26.24
   2  -8   1  698.51   26.59
  -2  -8   0   58.73    8.09
  -2  -8   0   61.22   11.50
  -2  -8   1  664.49   29.27
  -2  -8   1  669.04   32.66
   2   8   1  743.19   29.99
  -2  -8   1  647.86   28.31
  -2  -8   1  710.08   31.86
  -2  -8   2  253.32   18.83
  -2  -8   2  218.31   17.02
  -2  -8   2  248.43   15.00
   2  -8  -2  225.55   12.02
  -2  -8   2  233.99   14.24
  -2  -8   3  599.83   26.32
  -2  -8   3  588.95   26.82
   2  -8  -3  591.80   22.19
  -2  -8   3  579.26   29.66
  -2  -8   3  577.21   29.01
   2  -8  -3  585.05   24.02
  -2  -8   3  543.95   29.00
  -2  -8   4  286.89   19.01
  -2  -8   4  238.73   15.60
  -2  -8   4  266.68   16.21
  -2  -8   4  245.26   18.31
   2  -8  -4  255.45   13.48
   2  -8  -4  229.71    9.71
  -2  -8   5  317.55   18.89
  -2  -8   5  319.66   21.03
  -2  -8   5  319.75   19.22
   2   8   5  366.86   15.95
   2  -8  -5  327.63   16.58
  -2  -8   5  335.18   21.71
  -2  -8   6  729.49   34.32
  -2  -8   6  774.15   36.79
  -2  -8   6  886.52   36.11
   2   8   6  815.01   31.09
  -2  -8   6  806.71   37.45
  -2  -8   7  507.64   27.10
   2   8   7  623.44   23.27
  -2  -8   7  539.92   28.89
  -2  -8   7  543.34   28.35
  -2  -8   7  567.66   30.00
  -2  -8   8  151.69   15.99
  -2  -8   8  166.60   15.54
  -2  -8   8  166.64   17.02
  -2  -8   8  188.02   16.09
  -2  -8   8  150.19   14.76
   2   8   8  145.08    9.41
  -2  -8   9  114.07   15.65
  -2  -8   9   98.82   13.99
  -2  -8   9  105.77   13.66
  -2  -8   9  124.34   15.33
   2   8   9  125.71    8.28
  -2  -8   9  115.08   15.62
  -2  -8  10  154.65   15.76
  -2  -8  10  151.31   17.43
   2   8  10  118.03    8.64
  -2  -8  10  166.48   16.82
  -2  -8  10  165.90   17.75
  -2  -8  10  153.22   17.02
  -2  -8  10  170.51   16.03
  -2  -8  11  345.00   22.91
  -2  -8  11  395.56   22.57
  -2  -8  11  366.34   23.45
   2  -8 -11  307.96   15.19
  -2  -8  11  376.00   24.29
   2   8  11  412.61   15.68
  -2  -8  11  336.69   23.89
  -2  -8  12  201.01   19.09
  -2  -8  12  281.84   20.73
   2   8  12  239.44   11.29
  -2  -8  12  246.63   18.31
   2  -8 -12  188.37   11.36
  -2  -8  12  224.32   19.72
  -2  -8  12  237.04   19.90
   2   8  13  184.38    9.95
  -2  -8  13  201.66   18.76
  -2  -8  13  186.87   19.44
   2  -8 -13  153.31   10.52
  -2   8 -13  175.34    9.41
   2  -8 -13  160.15    8.90
  -2  -8  13  176.94   19.80
  -2  -8  13  195.21   16.66
   2   8  14  609.49   18.88
  -2   8 -14  404.24   16.00
  -2   8 -14  359.54   15.95
  -2  -8  14  667.97   30.89
  -2  -8  14  599.01   30.19
   2  -8 -14  567.41   20.05
  -2  -8  14  564.96   26.05
  -2  -8  15  159.77   16.32
  -2  -8  15  148.96   19.19
   2   8  15  183.27   10.18
   2  -8 -15  140.08   11.26
   2  -8 -16  118.79   11.07
  -2  -8  16  111.43   18.49
  -2  -8  16  161.80   21.10
  -2  -8  16  153.68   16.51
  -2  -8  17  100.78   19.12
  -2  -8  17  135.06   15.00
  -2  -8  17  129.30   22.22
   2  -8 -17  105.85   11.29
   2  -8 -18  214.10   14.97
   2  -8 -18  245.22   15.48
  -2  -8  18  205.24   23.34
  -2  -8  18  238.57   18.19
  -2  -8  19   78.13   14.12
  -2  -8  19   78.39   20.03
  -2  -8  20  136.81   22.83
  -2  -8  20  137.35   16.14
  -2  -8  21   96.44   22.71
  -2  -8  21  134.30   15.19
  -2  -8  22   37.02   21.43
  -2  -8  23   25.13   22.15
  -2  -8  24   -3.79   25.79
  -2  -8  24   44.56   23.40
  -2  -8  25   68.96   27.91
  -2  -8  25   43.70   23.31
  -2  -8  26   48.11   28.94
  -2  -8  26   24.60   23.98
  -2  -8  27   96.25   25.71
   2   8  27   21.94   25.50
  -2  -8  28   37.38   25.03
   2   8  28  -30.23   26.90
   2   8  29   74.41   27.37
  -2  -8  29   59.44   25.43
  -2   9  26  127.26   31.21
  -2   9  25   24.19   27.58
  -2   9  24    3.59   25.32
  -2   9  23   43.95   26.07
  -2  -9 -23   53.79   16.27
  -2   9  22  252.29   30.96
  -2  -9 -22  209.60   19.99
  -2   9  21   57.25   26.33
  -2  -9 -21   59.20   16.25
  -2   9  20   -1.15   22.25
  -2  -9 -20   -3.13   15.25
  -2   9  19  185.67   27.72
  -2  -9 -19  212.46   19.87
  -2   9  18  367.60   30.68
  -2  -9 -18  294.54   22.49
  -2   9  17   55.92   22.30
  -2  -9 -17   96.53   16.92
  -2  -9 -16  129.83    9.57
   2  -9  16  153.36   16.97
   2   9 -16  158.46   13.87
  -2  -9 -16  174.75   18.30
  -2  -9 -15  162.22   17.96
   2  -9  15  151.72   17.17
  -2  -9 -15  150.86   10.89
  -2  -9 -14  464.47   21.73
  -2  -9 -14  493.88   28.00
  -2  -9 -13  321.98   22.32
  -2  -9 -13  306.60   16.55
   2  -9  13  279.24   20.85
   2  -9  12   36.37   13.83
  -2  -9 -12   32.71   14.27
  -2   9  11  159.82   17.36
   2  -9  11  176.48   16.79
  -2  -9 -11  153.23   17.70
  -2  -9 -11  153.85   12.92
   2  -9  10  729.09   27.00
  -2  -9 -10  728.82   31.26
  -2  -9 -10  694.80   35.38
  -2   9  10  715.40   33.99
   2  -9  10  697.37   33.89
  -2  -9 -10  787.51   35.03
  -2  -9  -9  453.01   22.38
  -2  -9  -9  464.73   26.46
  -2  -9  -9  463.27   25.47
   2  -9   9  432.38   17.45
   2  -9   8  209.17    9.81
  -2  -9  -8  191.39   18.18
  -2  -9  -8  215.43   17.73
  -2  -9  -8  191.08   15.08
  -2  -9  -7   76.81   14.85
   2  -9   7   69.31    6.24
  -2  -9  -7   77.34   11.65
   2  -9   6  807.82   30.06
   2   9  -6  790.64   33.85
  -2  -9  -6  784.00   34.91
   2   9  -5  519.06   24.33
   2  -9   5  499.02   20.45
  -2  -9  -5  513.75   25.46
   2   9  -4  231.82   15.04
  -2  -9  -4  220.64   16.64
  -2  -9  -3   91.83   13.27
  -2  -9  -3   86.14    7.48
   2   9  -3   86.63   11.07
  -2  -9  -2  954.99   41.53
  -2  -9  -2  975.11   36.76
   2   9  -2  957.96   39.23
  -2  -9  -1  272.84   14.07
  -2  -9  -1  254.19   18.61
   2   9  -1  250.43   11.31
   2   9  -1  268.19   16.30
  -2  -9   0  337.62   22.99
   2   9   0  305.91   14.12
   2   9   0  352.20   18.62
  -2  -9   0  330.55   16.71
  -2  -9   0  305.31   20.41
  -2  -9   1  232.43   14.55
   2   9   1  234.75   12.37
   2  -9  -1  234.40   12.61
  -2  -9   1  239.31   18.75
  -2  -9   1  253.34   20.47
  -2  -9   1  261.13   15.73
  -2  -9   2 1012.45   44.15
  -2  -9   2 1053.59   40.55
  -2  -9   2 1045.15   41.25
  -2  -9   2  953.64   44.63
   2  -9  -2  979.65   37.24
   2   9   2  997.87   38.52
   2  -9  -3   86.93    9.42
  -2  -9   3   93.53   15.29
  -2  -9   3  134.23   16.83
   2  -9  -3   82.49    6.58
  -2  -9   3  136.69   12.76
   2   9   3  104.30    9.88
  -2  -9   3  102.81   11.80
  -2  -9   3  106.66   14.91
  -2  -9   4  223.03   19.40
  -2  -9   4  201.01   18.08
  -2  -9   4  227.19   15.21
  -2  -9   4  240.35   15.73
  -2  -9   4  173.28   17.25
   2  -9  -4  226.22   12.50
   2  -9  -4  151.59    7.28
  -2  -9   5  460.65   24.17
  -2  -9   5  506.70   25.24
  -2  -9   5  489.40   27.41
   2  -9  -5  461.55   21.54
  -2  -9   5  433.16   26.75
   2  -9  -6  808.38   33.08
  -2  -9   6  771.06   38.05
  -2  -9   6  783.86   35.74
  -2  -9   6  864.29   36.84
  -2  -9   6  814.01   38.48
  -2  -9   7   61.57   13.09
  -2  -9   7   52.54   13.41
  -2  -9   7   66.13   13.22
  -2  -9   7   87.14   15.32
   2  -9  -7   60.79   10.37
  -2  -9   8  168.46   17.94
  -2  -9   8  208.70   17.32
  -2  -9   8  198.17   18.19
   2  -9  -8  227.15   14.95
  -2  -9   9  500.68   28.95
  -2  -9   9  496.81   27.24
  -2  -9   9  464.71   26.74
   2  -9  -9  476.95   23.61
  -2  -9   9  442.92   27.17
  -2  -9  10  690.70   35.61
  -2  -9  10  644.52   34.70
  -2  -9  10  755.91   37.55
  -2  -9  11  158.46   17.34
  -2  -9  11  129.75   17.93
  -2  -9  11  122.01   18.41
  -2  -9  12   10.04   13.52
  -2  -9  12   19.81   16.25
   2  -9 -12   29.20    7.53
   2   9  12   39.32    5.45
  -2  -9  12   49.17   16.20
  -2  -9  13  268.63   20.89
   2   9  13  291.92   11.47
  -2  -9  13  261.36   22.92
  -2  -9  13  268.03   23.90
   2  -9 -13  224.75   12.76
  -2   9 -14  491.77   19.58
   2   9  14  508.35   18.26
   2  -9 -14  420.78   18.59
  -2  -9  14  523.58   32.02
  -2  -9  14  558.29   31.53
   2  -9 -14  476.68   20.50
  -2  -9  14  553.33   28.52
  -2  -9  15  126.15   20.08
  -2  -9  15  121.65   20.43
   2  -9 -15   92.82    9.78
   2   9  15   97.43    5.86
  -2  -9  15  113.10   16.67
  -2  -9  16  161.20   17.94
  -2  -9  16  127.49   20.65
  -2  -9  16  138.50   22.06
  -2  -9  17  132.82   17.36
  -2  -9  17  108.90   20.57
  -2  -9  17  139.73   22.91
  -2  -9  18  231.76   25.53
  -2  -9  18  281.04   21.18
  -2  -9  19  211.02   26.59
  -2  -9  19  215.40   19.90
  -2  -9  20  -17.24   21.07
  -2  -9  20   14.74   14.78
  -2  -9  20    4.47   22.22
  -2  -9  21   30.14   25.06
  -2  -9  21   41.68   15.09
  -2  -9  21    3.28   23.17
  -2  -9  22  208.30   27.32
  -2  -9  23   49.63   24.47
  -2  -9  24    8.00   24.40
  -2  -9  25   42.48   25.80
  -2  -9  26   85.26   27.58
  -2  10  24   75.78   30.36
  -2  10  23   23.92   27.71
  -2 -10 -22   72.68   18.54
  -2  10  22   48.97   27.99
  -2 -10 -21  196.54   21.36
  -2  10  21  195.32   31.50
  -2 -10 -20   62.92   18.00
  -2  10  20   78.08   26.82
  -2 -10 -19   86.13   18.86
  -2  10  19  126.67   27.81
  -2  10  18   59.71   24.86
  -2 -10 -18  157.09   20.04
  -2 -10 -17  257.17   22.82
  -2 -10 -16   66.98    9.46
  -2 -10 -16   80.82   17.84
  -2 -10 -15  307.55   16.64
  -2 -10 -15  303.83   23.72
  -2 -10 -14  202.14   14.26
  -2 -10 -14  218.54   21.28
  -2 -10 -13  327.81   18.23
  -2 -10 -13  309.43   24.15
  -2 -10 -12   96.94   17.83
  -2 -10 -12   97.98   12.26
  -2 -10 -11  600.86   33.21
  -2 -10 -11  613.39   28.15
  -2 -10 -10  312.24   18.79
  -2 -10 -10  265.03   22.79
  -2 -10  -9  121.88   13.86
  -2 -10  -9  113.16   16.75
   2  10  -8   73.30   12.47
  -2 -10  -8   89.68   16.77
  -2 -10  -8   95.43   13.53
  -2 -10  -7  632.38   34.78
   2  10  -7  712.69   31.00
  -2 -10  -7  695.61   32.02
   2  10  -6  256.74   16.66
  -2 -10  -6  253.88   18.36
   2  10  -5   13.99    9.75
  -2 -10  -5   19.83   12.06
  -2 -10  -4  270.83   19.66
   2  10  -4  318.49   18.03
  -2 -10  -3  596.43   31.03
   2  10  -3  655.28   28.74
  -2 -10  -3  639.21   25.30
  -2 -10  -2  152.00   16.31
  -2 -10  -2  177.17   11.25
   2  10  -2  178.78   14.17
  -2 -10  -1  249.52   14.35
  -2 -10  -1  254.73   19.45
   2 -10   1  262.64   14.76
   2  10  -1  266.58   17.06
   2 -10   0  124.21   10.40
  -2 -10   0  155.80   17.12
   2  10   0  118.32    8.13
  -2 -10   0  122.50   11.12
   2  10   1  270.76   13.40
  -2 -10   1  297.80   17.48
   2 -10  -1  249.95   13.72
  -2 -10   1  274.49   16.24
  -2 -10   1  288.55   20.45
  -2 -10   2  196.14   18.53
   2 -10  -2  180.15   10.48
   2  10   2  170.18   11.29
  -2 -10   2  153.22   17.62
  -2 -10   2  196.29   14.65
  -2 -10   2  202.96   15.35
  -2 -10   3  705.23   30.01
   2 -10  -3  577.80   23.53
  -2 -10   3  670.24   29.18
  -2 -10   3  678.96   33.44
   2  10   3  631.22   26.31
  -2 -10   4  316.77   19.43
  -2 -10   4  286.91   19.11
   2  10   4  293.22   16.70
   2 -10  -4  313.31   16.62
  -2 -10   4  331.52   22.99
  -2 -10   5   13.26   12.03
  -2 -10   5    5.57   14.16
   2  10   5    4.51    9.17
   2 -10  -5    8.86    8.91
  -2 -10   5   20.09   11.89
  -2 -10   6  192.27   17.07
  -2 -10   6  202.63   17.34
  -2 -10   6  190.83   20.16
  -2 -10   6  179.37   18.83
   2 -10  -6  180.57   13.63
   2  10   6  175.67   14.53
  -2 -10   7  679.08   33.00
  -2 -10   7  726.88   32.89
   2  10   7  707.27   30.64
   2 -10  -7  646.71   29.12
  -2 -10   8   63.41   15.26
  -2 -10   8   79.43   15.33
  -2 -10   8   62.29   15.36
   2 -10  -8   61.47   11.54
   2  10   8   86.72   12.80
  -2 -10   9  110.90   16.69
  -2 -10   9  122.20   17.21
   2  10   9  111.90   14.55
  -2 -10   9  114.27   17.91
   2 -10  -9  126.45   13.36
  -2 -10  10  238.05   23.64
  -2 -10  10  263.82   23.19
   2  10  10  337.29   20.86
   2 -10 -10  283.74   18.63
  -2 -10  10  323.83   23.20
  -2 -10  11  613.09   35.04
  -2 -10  11  650.53   36.47
  -2 -10  11  725.55   36.26
   2 -10 -11  635.01   30.64
   2  10  11  689.94   32.63
  -2 -10  12  114.81   17.96
   2 -10 -12  115.47   15.43
  -2 -10  12  147.81   20.37
  -2 -10  12   84.38   20.61
   2 -10 -12  118.40   10.62
  -2 -10  13  319.70   28.17
   2 -10 -13  326.40   16.35
  -2 -10  13  366.07   27.11
  -2 -10  14  148.90   22.75
  -2 -10  14  154.18   19.42
  -2  10 -14  174.58   11.49
   2 -10 -14  147.45    9.88
  -2 -10  15  316.32   27.90
  -2 -10  15  256.48   22.44
  -2 -10  15  274.18   26.49
  -2 -10  16   52.36   22.22
  -2 -10  16   89.86   22.23
  -2 -10  16   78.31   17.16
  -2 -10  17  223.38   21.83
  -2 -10  17  201.62   26.82
  -2 -10  17  254.47   27.52
  -2 -10  18  133.06   19.34
  -2 -10  18  140.80   23.83
  -2 -10  18   87.94   23.81
  -2 -10  19  130.31   25.43
  -2 -10  19  130.92   26.24
  -2 -10  19  111.59   18.62
  -2 -10  20   39.46   17.66
  -2 -10  20   48.39   22.64
  -2 -10  20   30.82   24.51
  -2 -10  21  174.07   27.91
  -2 -10  21  162.04   26.97
  -2 -10  22   63.59   27.10
  -2 -10  22   69.95   25.09
  -2 -10  23    2.53   27.21
  -2 -10  23   -6.05   26.05
  -2 -10  24   70.62   27.04
  -2 -11 -22   51.83   19.71
  -2  11  21   40.61   28.06
  -2 -11 -21   28.97   19.25
  -2 -11 -20   36.57   19.51
  -2  11  20   20.60   28.09
  -2 -11 -19   49.91   19.76
  -2  11  19   61.76   26.49
  -2 -11 -18   93.65   20.49
  -2 -11 -17   45.58   19.85
  -2 -11 -16  -12.06   18.31
  -2 -11 -15    7.32   17.58
  -2 -11 -14  304.94   25.68
  -2 -11 -13  127.39   14.12
  -2 -11 -13  129.34   20.52
  -2 -11 -12   83.15   13.10
  -2 -11 -12   72.39   13.00
  -2 -11 -11   45.93   18.01
  -2 -11 -11   22.65   11.95
   2  11 -10  234.40   17.77
  -2 -11 -10  230.72   23.14
  -2 -11 -10  256.97   18.41
  -2 -11  -9  181.85   16.60
   2  11  -9  201.66   15.97
   2  11  -8   13.87   11.03
  -2 -11  -8   38.70   17.56
  -2 -11  -8   59.08   13.77
  -2 -11  -7   31.18   15.97
  -2 -11  -7   25.95   13.38
   2  11  -7   23.11   11.00
  -2 -11  -6  438.17   28.87
  -2 -11  -6  459.91   25.98
   2  11  -6  458.48   23.42
   2  11  -5  304.66   18.50
  -2 -11  -5  328.37   21.44
   2 -11   4  112.55   13.45
  -2 -11  -4   67.23   15.29
   2  11  -4  100.25   13.07
   2 -11   3  102.39   12.75
  -2 -11  -3   99.02   16.07
   2  11  -3  121.16   13.37
  -2 -11  -2  365.63   17.51
  -2 -11  -2  351.86   24.31
   2 -11   2  359.48   19.22
   2 -11   1  263.71   15.92
  -2 -11  -1  286.21   15.70
  -2 -11  -1  292.98   22.10
   2 -11   0  165.57   11.94
   2  11   0  149.02   13.53
  -2 -11   0  140.45   18.05
  -2 -11   0  176.09   13.40
   2  11   1  294.61   16.68
   2 -11  -1  262.38   14.39
  -2 -11   1  278.61   22.62
  -2 -11   1  299.02   17.33
  -2 -11   2  290.62   19.73
   2 -11  -2  290.27   14.69
   2  11   2  345.68   18.05
   2  11   2  322.20   15.88
  -2 -11   2  381.75   25.05
  -2 -11   2  363.08   19.71
   2  11   3  103.61   10.13
  -2 -11   3   93.22   13.19
  -2 -11   3   88.75   13.70
   2 -11  -3   63.24    6.40
  -2 -11   3   82.13   17.93
   2  11   3  103.02   11.08
  -2 -11   4  126.26   18.70
  -2 -11   4  107.05   14.92
  -2 -11   4  106.60   14.59
   2  11   4  127.16   11.45
  -2 -11   5  273.98   19.91
  -2 -11   5  250.01   23.36
  -2 -11   5  278.64   20.55
  -2 -11   5  252.48   23.76
   2  11   5  309.35   17.02
  -2 -11   6  393.83   23.60
  -2 -11   6  316.54   26.52
   2 -11  -6  392.45   20.57
  -2 -11   6  376.19   23.80
   2  11   6  366.18   20.40
  -2 -11   6  401.77   27.53
  -2 -11   7   21.12   14.22
   2  11   7   27.14   11.29
  -2 -11   7   10.00   13.99
  -2 -11   7   44.37   17.76
  -2 -11   7   21.72   16.03
   2 -11  -7   22.68   11.16
   2  11   8   28.29   11.96
  -2 -11   8   13.52   16.27
  -2 -11   8   31.44   15.39
   2 -11  -8   19.87   11.92
  -2 -11   9  165.20   19.48
  -2 -11   9  136.08   20.54
   2 -11  -9  183.89   15.65
   2  11   9  169.47   16.23
  -2 -11  10  191.10   21.88
   2  11  10  211.30   17.92
   2 -11 -10  209.88   17.25
  -2 -11  10  192.71   21.48
   2 -11 -11   10.93   10.05
  -2 -11  11   40.26   17.74
  -2 -11  11   30.33   19.84
   2 -11 -11   25.07   12.97
  -2 -11  11    7.18   16.55
  -2 -11  12   57.51   18.77
   2 -11 -12   37.79   10.04
  -2 -11  12   63.21   21.70
  -2 -11  12   47.92   18.23
  -2 -11  13   78.32   18.87
   2 -11 -13   70.20   10.13
  -2 -11  13  119.74   20.82
  -2 -11  13   87.04   23.12
  -2 -11  14  282.32   28.48
   2 -11 -14  339.59   16.14
  -2 -11  14  365.14   27.89
   2 -11 -14  246.63   14.74
  -2 -11  14  316.39   25.48
  -2 -11  15   14.42   21.32
   2 -11 -15   26.50    6.06
   2 -11 -15   37.75    8.95
  -2 -11  15   46.31   20.83
  -2 -11  15   32.38   17.90
   2 -11 -16   12.88    8.62
  -2 -11  16   31.81   23.25
  -2 -11  16   40.17   21.62
  -2 -11  16  -15.98   18.77
  -2 -11  17   59.20   18.37
  -2 -11  17   -2.09   23.07
  -2 -11  17   19.73   23.38
  -2 -11  18  112.22   26.93
  -2 -11  18   98.29   20.40
  -2 -11  18  132.97   25.58
  -2 -11  19   86.14   20.37
  -2 -11  19  119.94   25.95
  -2 -11  19   69.60   25.72
  -2 -11  20   16.89   19.14
  -2 -11  20   41.46   25.89
  -2 -11  20   18.57   24.88
  -2 -11  21   -2.40   26.05
  -2 -11  21   18.58   25.20
  -2 -11  22   29.13   27.46
  -2 -12 -21   62.00   21.20
   2 -12  20   14.69   25.24
  -2 -12 -20   -3.30   20.46
  -2 -12 -19   35.45   21.17
   2 -12  19   34.40   23.98
  -2 -12 -18   58.08   21.39
   2 -12  18  106.21   24.42
  -2 -12 -17   78.69   21.39
  -2 -12 -16    7.82   19.58
  -2 -12 -15   31.65   20.62
  -2 -12 -14   61.48   20.16
  -2 -12 -13   -9.02   19.75
   2  12 -13   24.81   13.59
  -2 -12 -12   38.26   20.05
   2  12 -12   22.64   13.09
  -2 -12 -12   39.83   13.22
   2 -12  11  173.10   20.63
  -2 -12 -11  149.24   16.39
   2  12 -11  164.35   15.70
  -2 -12 -11  193.79   23.49
  -2 -12 -10  138.02   17.18
   2 -12  10  155.51   19.60
   2  12 -10  171.34   15.52
  -2 -12 -10  150.03   17.36
  -2 -12 -10  154.27   23.12
  -2 -12  -9   99.13   16.14
  -2 -12  -9   71.10   15.45
   2 -12   9  107.50   17.00
  -2 -12  -9   81.73   20.76
   2  12  -9   70.06   13.05
   2  12  -8   24.95   11.59
  -2 -12  -8   22.35   18.20
   2 -12   8    9.05   14.22
  -2 -12  -8   24.15   14.22
  -2 -12  -7   64.66   20.12
  -2 -12  -7   80.68   16.13
   2 -12   7   41.54   14.56
   2  12  -7   83.72   12.76
  -2 -12  -6   95.33   21.21
   2 -12   6  106.41   15.37
  -2 -12  -6   95.13   17.05
   2  12  -6  108.35   13.45
  -2 -12  -5  154.59   18.59
  -2 -12  -5  166.07   22.79
   2 -12   5  146.37   15.83
   2  12  -5  163.55   15.27
   2 -12   4   50.85   12.88
  -2 -12  -4   53.24   16.36
  -2 -12  -3  335.06   24.63
   2 -12   3  350.29   20.06
  -2 -12  -2   64.74    9.68
   2 -12   2   56.74   11.56
  -2 -12  -2   43.84   16.63
  -2 -12  -1   74.93   10.53
   2  12  -1   63.26   11.88
  -2 -12  -1   79.70   17.26
   2 -12   1   76.67   10.87
  -2 -12  -1   44.68   17.95
   2 -12   0   47.02    9.68
  -2 -12   0   64.31   17.98
  -2 -12   0   58.24   11.06
   2  12   0   48.90   11.05
  -2 -12   1   44.03   17.66
   2 -12  -1   50.24    8.70
  -2 -12   1   43.34   11.58
  -2 -12   1   59.04   18.56
   2  12   1   39.22   10.74
  -2 -12   2   49.40   12.55
   2 -12  -2   38.14    7.28
  -2 -12   2   47.10   19.68
  -2 -12   2   44.85   19.03
   2  12   2   53.67   10.55
  -2 -12   3  252.58   26.01
  -2 -12   3  340.08   20.16
  -2 -12   3  278.62   20.59
   2  12   3  334.43   17.73
  -2 -12   3  297.91   25.21
  -2 -12   4   45.29   19.21
  -2 -12   4   86.53   14.55
  -2 -12   4   72.60   15.16
  -2 -12   4   95.81   19.47
  -2 -12   5  140.06   17.27
  -2 -12   5  169.21   17.51
  -2 -12   5  145.06   22.28
  -2 -12   5  149.44   21.02
  -2 -12   6  129.64   22.24
  -2 -12   6  105.89   16.61
  -2 -12   6  117.97   17.28
  -2 -12   6   96.48   20.24
  -2 -12   7   84.95   20.50
  -2 -12   7   46.18   19.21
  -2 -12   7   51.23   16.12
  -2 -12   8   -6.94   20.44
  -2 -12   8  -12.25   16.23
  -2 -12   8  -41.33   20.15
  -2 -12   9   65.82   19.57
  -2 -12   9   61.28   17.85
  -2 -12  10  123.18   22.42
   2 -12 -10  138.90   14.56
  -2 -12  10  129.42   20.43
   2 -12 -11  119.46   13.57
  -2 -12  11  125.08   21.38
  -2 -12  11  127.22   22.61
  -2 -12  12   38.70   19.50
   2 -12 -12   28.16   11.31
  -2 -12  13   51.98   20.81
   2 -12 -13   32.26    9.30
  -2 -12  13   17.31   19.48
  -2 -12  13   59.49   23.35
   2 -12 -13   20.45   10.27
  -2 -12  14   96.60   21.64
  -2 -12  14  151.54   23.76
  -2 -12  14  159.60   27.30
  -2 -12  15   18.71   19.93
  -2 -12  15   19.51   21.84
  -2 -12  15    1.17   23.50
  -2 -12  16    6.48   19.87
  -2 -12  16  -20.35   25.67
  -2 -12  16   32.48   22.69
  -2 -12  17   64.59   27.22
  -2 -12  17   73.75   25.28
  -2 -12  17   80.57   21.61
  -2 -12  18   95.57   28.09
  -2 -12  18  121.42   22.75
  -2 -12  18   71.08   26.17
  -2 -12  19    0.88   19.68
  -2 -12  19    1.13   26.49
  -2 -12  19  -15.18   27.07
  -2 -12  20   -8.21   27.09
  -2 -13 -20   37.92   22.25
  -2 -13 -19   45.08   23.52
   2 -13  18   39.19   23.72
  -2 -13 -18   55.04   22.83
   2 -13  17   62.29   24.67
  -2 -13 -17   35.33   22.41
  -2 -13 -16   32.62   22.39
   2 -13  16   26.32   23.22
   2 -13  15   69.66   23.06
  -2 -13 -15   58.47   22.83
  -2 -13 -14   36.24   22.25
   2 -13  14   26.69   20.57
   2 -13  13  196.96   24.48
   2  13 -13  255.03   18.80
  -2 -13 -13  245.26   26.80
  -2 -13 -12   85.20   15.60
   2 -13  12   61.61   20.38
  -2 -13 -12   41.01   22.85
   2  13 -12   78.69   14.12
   2  13 -11  140.74   15.22
  -2 -13 -11  136.23   17.87
   2 -13  11  114.50   20.84
  -2 -13 -11  138.64   24.95
  -2 -13 -10   42.59   15.90
   2 -13  10   59.96   18.15
  -2 -13 -10   58.59   22.49
   2  13 -10   56.49   12.99
  -2 -13  -9  177.50   24.66
   2  13  -9  150.53   15.66
  -2 -13  -9  173.28   19.40
   2 -13   9  171.46   20.61
   2 -13   8   49.30   17.03
  -2 -13  -8   79.21   21.79
  -2 -13  -8   56.85   16.29
   2  13  -8   42.96   13.04
  -2 -13  -7   46.35   21.59
   2 -13   7   56.16   16.01
  -2 -13  -7   35.03   16.26
   2  13  -7   35.01   12.85
  -2 -13  -6   20.25   20.94
  -2 -13  -6   49.44   18.01
   2 -13   6   25.37   14.46
  -2 -13  -5  127.21   22.70
   2 -13   5  127.69   16.04
  -2 -13  -5  149.45   20.33
   2 -13   4   24.92   13.08
  -2 -13  -4   21.52   22.48
  -2 -13  -4   17.12   17.06
   2 -13   3   17.34   11.54
  -2 -13  -3   16.05   17.48
  -2 -13  -2    4.75   16.63
   2  13  -2   -7.23   11.70
   2 -13   2    8.44   11.04
  -2 -13  -1   13.10   17.90
   2 -13   1   27.93   10.57
   2  13  -1   22.09   11.64
  -2 -13  -1   21.83   19.49
  -2 -13   0    7.59   18.03
   2  13   0    5.58   10.95
   2 -13   0   11.51    9.19
  -2 -13   0   11.48   19.29
  -2 -13   1   40.91   19.38
   2 -13  -1   24.50    8.44
   2  13   1   34.81   10.90
  -2 -13   1   34.56   20.67
  -2 -13   2   17.94   19.42
  -2 -13   2   29.47   20.33
   2  13   2    6.73   10.44
  -2 -13   2   20.84   12.91
  -2 -13   3   30.13   13.57
  -2 -13   3   28.49   19.85
  -2 -13   4   51.48   14.94
  -2 -13   4   35.73   14.16
  -2 -13   4   34.25   20.38
  -2 -13   4   23.25   20.49
  -2 -13   5  146.95   24.56
  -2 -13   5  154.22   18.35
  -2 -13   5  172.73   24.93
  -2 -13   6   38.14   21.04
  -2 -13   6   15.92   20.94
  -2 -13   6   34.56   16.16
  -2 -13   7   61.76   17.78
  -2 -13   7   50.91   21.26
  -2 -13   7   67.23   20.99
   2 -13  -8   18.37   13.82
  -2 -13   8   24.06   22.57
  -2 -13   8   25.55   21.00
  -2 -13   8   45.45   18.23
  -2 -13   9  133.65   20.87
   2 -13  -9  138.56   16.49
  -2 -13   9  144.56   24.94
  -2 -13   9  110.86   24.28
  -2 -13  10   24.15   23.76
   2 -13 -10   31.24   13.19
  -2 -13  10   25.48   22.42
  -2 -13  10   38.58   19.30
  -2 -13  11  143.34   24.67
  -2 -13  11  149.76   22.54
   2 -13 -11  136.03   16.00
  -2 -13  12   71.27   23.10
  -2 -13  12   75.46   21.60
   2 -13 -12   56.93   13.21
  -2 -13  13  247.63   27.07
  -2 -13  13  273.75   28.37
  -2 -13  14   49.15   22.41
  -2 -13  14   17.96   22.02
  -2 -13  14   24.05   26.69
  -2 -13  15   76.98   23.23
  -2 -13  15   74.79   27.17
  -2 -13  15   73.49   24.10
  -2 -13  16  -16.11   22.68
  -2 -13  16   57.65   28.47
  -2 -13  16  -12.22   22.96
  -2 -13  17   61.17   25.62
  -2 -13  17   37.66   23.51
  -2 -13  18   36.12   22.54
  -2 -13  18   25.08   26.16
  -2 -14 -17   75.66   25.09
   2 -14  16   51.67   24.80
  -2 -14 -16   81.61   25.05
  -2 -14 -15   94.89   25.36
   2 -14  15   84.51   24.00
  -2 -14 -14   50.48   24.05
   2 -14  14   30.12   21.86
   2 -14  13   28.83   21.18
  -2 -14 -13    4.09   23.48
  -2 -14 -12   97.32   24.78
   2 -14  12   67.13   21.19
   2 -14  11  130.83   21.72
  -2 -14 -11  110.99   26.04
  -2 -14 -10   61.17   25.14
  -2 -14 -10   74.60   17.76
   2 -14  10  102.55   19.99
   2 -14   9   26.09   17.63
  -2 -14  -9   44.64   23.80
  -2 -14  -9   29.27   17.34
  -2 -14  -8   54.04   17.94
  -2 -14  -8  105.08   25.49
   2 -14   8   64.23   17.13
   2 -14   7  105.65   17.99
  -2 -14  -7  128.84   21.05
   2 -14   6   44.79   15.77
  -2 -14  -6   26.01   22.99
  -2 -14  -6   40.65   18.59
   2 -14   5   21.27   14.43
  -2 -14  -5   23.94   24.13
  -2 -14  -5   36.86   19.10
  -2 -14  -4   98.28   26.12
  -2 -14  -4  124.89   21.04
   2 -14   4   86.92   15.13
   2 -14   3  172.33   16.34
   2  14  -3  179.58   16.38
  -2 -14  -3  169.15   23.24
   2  14  -2   71.44   13.30
  -2 -14  -2   61.01   20.70
   2 -14   2   75.01   13.47
  -2 -14  -1   77.62   20.96
   2  14  -1  124.60   13.93
   2 -14   1   77.06   12.11
  -2 -14  -1  106.31   25.29
  -2 -14   0   72.98   20.94
  -2 -14   0   47.82   24.17
   2  14   0   43.59   11.80
  -2 -14   1   76.99   22.58
   2  14   1  106.53   12.89
  -2 -14   2  103.68   22.69
  -2 -14   2  108.67   24.94
  -2 -14   3  158.20   25.16
  -2 -14   3  154.32   27.16
  -2 -14   4  119.75   23.97
  -2 -14   4   84.61   24.12
  -2 -14   5   12.31   21.50
  -2 -14   5   20.40   23.22
   2 -14  -6   12.07   16.01
  -2 -14   6   41.01   22.78
  -2 -14   6    6.74   17.53
  -2 -14   6   -1.14   22.90
  -2 -14   7  185.14   21.99
  -2 -14   7  162.12   26.80
  -2 -14   7  193.25   27.63
   2 -14  -7  139.56   18.85
  -2 -14   8   28.90   18.30
  -2 -14   8   97.41   26.72
  -2 -14   8   43.28   24.68
   2 -14  -8   52.15   16.32
  -2 -14   9   62.39   25.35
  -2 -14   9   71.71   19.88
  -2 -14   9   24.96   23.55
   2 -14  -9   43.02   15.61
   2 -14 -10   76.00   16.24
  -2 -14  10   82.86   21.27
  -2 -14  10   88.43   25.21
  -2 -14  10   88.91   26.78
  -2 -14  11  138.64   25.32
  -2 -14  11  107.85   22.75
  -2 -14  11   77.94   27.71
  -2 -14  12   94.99   23.10
  -2 -14  12   53.65   24.17
  -2 -14  13   12.18   23.54
  -2 -14  13   14.66   22.45
  -2 -14  14   32.44   23.11
  -2 -14  14    6.58   23.74
  -2 -14  15   34.62   24.52
  -2 -14  15   57.46   25.07
  -2 -14  16   25.94   25.15
  -2 -14  16   60.42   25.92
  -2 -14  17  134.30   26.43
   2 -15  15   -2.57   23.35
   2 -15  14   80.53   23.36
   2 -15  13   48.68   21.52
   2 -15  12   72.41   20.93
   2 -15  11   33.09   19.95
   2 -15  10  140.25   22.06
   2 -15   9   58.55   19.17
  -2 -15  -8   50.79   26.70
  -2 -15  -8   66.51   19.37
   2 -15   8   57.51   17.91
  -2 -15  -7    7.96   26.02
   2 -15   7  -19.67   16.83
  -2 -15  -7  -10.49   19.33
  -2 -15  -6  121.97   22.26
  -2 -15  -6  143.21   28.04
  -2 -15  -5   75.01   26.31
  -2 -15  -5   77.17   22.29
  -2 -15  -4  115.14   22.63
  -2 -15  -4  103.43   27.69
  -2 -15  -3   11.18   20.52
  -2 -15  -2   37.93   21.56
  -2 -15  -1  -14.11   26.43
  -2 -15  -1   48.96   22.22
  -2 -15   0   58.57   23.07
  -2 -15   0   87.45   27.02
  -2 -15   1   18.19   22.26
  -2 -15   1   70.00   26.60
  -2 -15   2   80.78   24.69
  -2 -15   2   48.79   26.16
  -2 -15   3   13.14   22.92
  -2 -15   3   26.24   25.09
  -2 -15   4   40.46   25.88
   2 -15  -4  103.82   20.02
  -2 -15   4   99.74   27.98
   2 -15  -5   73.98   19.48
  -2 -15   5   41.50   25.64
  -2 -15   5   67.39   27.08
  -2 -15   6  169.22   29.15
   2 -15  -6  116.17   19.73
  -2 -15   6   83.16   28.17
   2 -15  -7   16.49   17.04
  -2 -15   7  -17.72   18.41
  -2 -15   7   31.25   25.38
  -2 -15   7   20.16   25.70
   2 -15  -8   24.40   16.98
  -2 -15   8   73.33   25.69
  -2 -15   8   76.46   20.05
  -2 -15   8   85.29   26.95
  -2 -15   9   74.50   27.10
  -2 -15   9   -3.11   20.68
  -2 -15  10  168.65   24.06
  -2 -15  11   19.47   21.96
  -2 -15  12   16.75   22.40
  -2 -15  13   52.09   23.29
  -2 -15  14  103.72   26.40
  -2 -16  -6   65.61   22.71
  -2 -16  -5   29.48   21.34
  -2 -16  -4   60.48   23.30
  -2 -16  -3   56.35   23.46
  -2 -16  -2   36.93   23.34
  -2 -16  -1    5.67   23.64
  -2 -16   0   45.52   24.19
   2 -16  -1   24.83   21.14
  -2 -16   1   21.81   24.08
   2 -16  -2   37.21   21.52
  -2 -16   2   54.98   24.90
   2 -16  -3   44.34   21.66
   2 -16  -4   31.96   20.23
   2 -16  -5   18.84   19.09
  -3   0   0   14.02    3.28
   3   0   1   68.50    5.46
  -3   0   1   64.94    5.05
  -3   0  -1   66.34    5.38
   3   0   1   60.17    5.35
   3   0  -1   69.33    5.27
   3   0  -2 8339.31  295.86
  -3   0  -2 8647.01  296.11
   3   0   2 8656.47  296.15
   3   0  -3  673.69   26.87
  -3   0  -3  729.00   27.13
   3   0   3  708.10   27.20
   3   0   3  691.49   26.90
   3   0  -4   55.40    5.52
   3   0   4   59.23    5.51
  -3   0   4   48.81    5.46
  -3   0  -4   54.29    5.07
   3   0   4   57.58    5.26
   3   0  -5  317.86   13.58
   3   0   5  284.13   13.36
   3   0  -5  311.16   14.44
  -3   0   5  335.83   13.75
   3   0  -5  341.74   14.13
  -3   0  -5  273.94   13.41
  -3   0  -5  315.65   14.16
   3   0   5  283.64   13.74
   3   0   6 2608.75   91.98
  -3   0  -6 2685.51   93.38
   3   0  -6 2643.68   93.99
  -3   0   6 2761.35   93.42
   3   0  -6 2610.00   93.51
  -3   0   6 2601.62   94.43
   3   0  -6 2590.18   93.16
   3   0  -6 2630.42   94.04
   3   0   6 2572.69   93.14
  -3   0  -6 2655.61   93.96
  -3   0   7 2525.85   96.14
   3   0   7 2753.37   94.85
  -3   0   7 2704.54   94.91
   3   0   7 2771.61   93.14
   3   0  -7 2696.52   95.75
   3   0  -7 2609.43   94.74
   3   0  -7 2590.49   95.04
   3   0  -7 2500.24   95.64
  -3   0  -7 2839.18   96.07
   3   0  -7 2621.57   95.70
   3   0  -8   35.00    6.31
   3   0  -8   58.43    6.65
  -3   0   8   56.11    6.91
  -3   0   8   51.06    5.97
   3   0  -8   45.00    5.25
   3   0  -8   55.54    6.84
  -3   0  -8   59.74    7.15
   3   0  -8   48.95    5.96
   3   0   8   56.22    5.41
   3   0  -9 1363.58   52.62
   3   0  -9 1350.95   52.27
  -3   0   9 1271.96   52.89
   3   0  -9 1370.75   51.36
  -3   0   9 1340.52   51.73
  -3   0  -9 1553.12   53.45
  -3   0   9 1298.54   52.34
   3   0   9 1608.68   51.37
   3   0  -9 1335.41   50.82
  -3   0  -9 1546.17   53.20
   3   0 -10  416.32   18.51
   3   0 -10  465.99   20.50
   3   0  10  500.32   18.39
  -3   0  10  419.20   19.97
   3   0 -10  410.03   19.57
  -3   0  10  395.09   20.21
   3   0 -10  413.96   17.97
  -3   0  10  441.33   19.13
  -3   0 -10  460.47   20.70
  -3   0  11 2323.29   83.45
  -3   0  11 2192.93   84.55
  -3   0  11 2322.14   84.49
  -3   0 -11 2247.10   84.75
   3   0 -11 2327.62   83.99
   3   0  11 2389.05   82.92
   3   0  11 2393.08   82.38
  -3   0  11 2198.88   85.05
  -3   0  12  533.99   25.37
  -3   0  12  540.65   24.44
  -3   0  12  511.91   22.99
   3   0 -12  514.17   24.06
  -3   0  12  527.14   24.92
   3   0 -12  519.45   21.95
   3   0 -13 2231.37   79.89
  -3   0  13 2187.46   78.88
   3   0 -13 2132.67   80.73
  -3   0  13 2141.79   80.21
   3   0 -13 2169.86   77.48
  -3   0  13 2179.55   81.51
  -3   0  13 2254.55   81.04
   3   0  13 2124.66   77.64
  -3   0  14  186.59   11.96
   3   0 -14  209.02   15.00
   3   0  14  212.41   10.13
  -3   0  14  192.97   13.83
   3   0 -14  211.47   14.05
   3   0 -14  203.99   13.70
  -3   0  14  204.01   14.96
   3   0 -14  190.72   10.47
   3   0  14  239.34   10.94
  -3   0  14  178.80   14.39
  -3   0  15  984.65   39.73
   3   0 -15  967.73   41.80
   3   0  15 1047.01   37.96
  -3   0  15  941.72   42.64
   3   0  15 1111.04   38.24
  -3   0  15 1002.48   42.70
   3   0 -15 1010.24   37.80
  -3   0  15 1004.35   41.49
   3   0 -15 1049.25   43.03
   3   0  16 1106.36   38.38
   3   0 -16 1017.29   43.32
  -3   0  16  912.29   43.18
  -3   0  16  968.53   40.00
  -3   0  16  952.44   41.64
   3   0 -16  969.41   37.66
  -3   0  16  993.72   43.50
   3   0 -16  973.46   42.47
   3   0  16 1176.20   38.16
  -3   0  17 1230.15   51.49
   3   0 -17 1356.35   53.36
  -3   0  17 1161.51   53.10
  -3   0  17 1268.77   49.60
   3   0 -17 1285.52   52.29
   3   0 -17 1282.99   46.80
   3   0  17 1407.78   47.05
  -3   0  17 1245.92   53.01
  -3   0  18  337.36   21.93
  -3   0  18  312.84   19.36
   3   0 -18  339.29   20.13
  -3   0  18  315.87   16.93
  -3   0  18  333.20   21.42
  -3   0  19  284.22   21.05
  -3   0  19  313.40   17.01
  -3   0  19  312.59   19.50
   3   0  19  325.14   15.50
   3   0 -19  319.04   20.13
  -3   0  19  323.28   22.43
  -3   0  20   21.75    8.48
  -3   0  20   15.25   14.24
   3   0  20   56.90    8.06
  -3   0  20   10.86   11.20
   3   0 -20   50.04   12.65
   3   0  20   63.61   12.58
   3   0  21  641.95   25.39
   3   0  21  623.18   29.68
   3   0 -21  641.50   30.59
  -3   0  21  567.69   29.54
  -3   0  21  611.63   33.21
  -3   0  21  581.37   26.77
  -3   0  22  204.15   14.06
  -3   0  22  235.19   21.19
   3   0 -22  220.70   18.16
   3   0  22  200.00   16.98
  -3   0  22  242.26   18.15
   3   0  23   34.03    8.79
  -3   0  23   57.24   18.14
  -3   0  23   34.00   13.44
   3   0 -23   60.82   14.42
  -3   0  23   27.01   10.03
   3   0  24  437.40   19.34
  -3   0  24  410.72   25.14
  -3   0  24  389.48   28.93
   3   0  25   64.92    9.43
   3   0 -25   82.91   17.26
  -3   0  25   92.92   20.56
   3   0 -26  575.73   30.12
  -3   0  26  597.60   34.84
   3   0 -27    3.46   16.14
  -3   0  27  -19.05   22.36
   3   0 -28   21.24   17.33
  -3   0  28   -4.12   21.33
   3   0 -29   23.62   17.75
  -3   0  29   13.73   22.31
   3   0 -30  108.48   19.69
  -3   0  30   90.30   25.25
  -3   0  31   60.01   25.75
  -3   0  32    7.75   25.73
  -3   1  31   17.01   22.95
  -3   1  30   24.55   22.31
   3   1 -30   -0.63   17.65
   3   1 -29  182.26   20.75
  -3   1  29  175.08   25.08
   3   1 -28   72.36   17.92
  -3   1  28   87.01   19.25
  -3   1  28   96.03   22.57
   3   1 -27  217.30   21.17
  -3   1  27  236.24   22.46
  -3   1  27  216.52   24.65
   3   1 -26   17.97   15.46
  -3   1  26   73.13   20.30
  -3   1  26   55.13   17.42
  -3   1  25   38.30   16.43
  -3   1  25   50.02   19.15
   3   1 -25   43.93   15.95
   3   1 -24  196.84   19.40
  -3   1  24  202.70   19.93
  -3   1  24  231.24   21.99
  -3   1  23  247.87   20.63
   3   1 -23  234.50   19.83
  -3   1  23  225.43   21.91
   3  -1  22  152.50    8.33
  -3   1  22  201.22   18.29
  -3   1  22  213.18   19.74
   3   1 -22  190.78   17.98
   3   1 -21  116.49   15.09
   3  -1  21   72.67    6.56
  -3   1  21  125.23   15.22
  -3   1  21  132.43   17.02
   3   1 -21  121.75   15.65
   3   1 -20  458.49   25.50
  -3   1  20  419.05   26.27
  -3   1  20  433.15   25.20
   3  -1  20  475.45   18.08
  -3   1  19  333.98   20.23
  -3   1  19  258.27   21.52
   3  -1  19  281.51   12.63
   3  -1  19  295.08   12.12
   3   1 -19  307.81   20.10
  -3   1  19  343.99   21.61
   3  -1  19  336.55   15.80
   3  -1  18  522.48   21.25
   3   1 -18  623.93   28.57
  -3   1  18  533.80   29.22
  -3   1  18  679.03   29.79
  -3   1  18  620.26   28.15
   3  -1  18  547.68   23.60
   3  -1  18  556.34   21.41
  -3   1  17  175.63   15.25
  -3   1  17  152.97   14.12
   3   1 -17  156.81   14.19
  -3   1  17  158.96   15.50
   3  -1  17  119.56    9.70
   3  -1  17  130.00    8.13
   3  -1  17  120.60    7.38
   3  -1  16 1379.33   52.96
   3  -1  16 1356.16   51.11
   3   1 -16 1504.31   57.13
  -3   1  16 1379.43   57.64
  -3   1  16 1520.80   57.62
  -3   1  16 1507.43   56.95
   3   1 -16 1532.19   55.45
   3  -1  16 1523.01   52.43
   3   1 -15  248.98   16.80
   3   1 -15  270.31   12.41
   3  -1  15  253.45   13.33
  -3   1  15  248.65   16.89
  -3   1  15  278.09   16.91
   3   1 -15  265.32   16.03
   3  -1  15  291.79   13.16
  -3   1  15  256.58   17.97
   3   1 -14  528.01   24.32
  -3   1  14  511.39   26.21
   3   1 -14  591.22   26.15
   3   1 -14  546.56   21.64
  -3   1  14  501.56   25.32
  -3   1  14  566.90   25.61
   3   1 -14  547.88   21.64
   3   1 -13  322.39   17.61
   3   1 -13  340.20   18.88
  -3   1  13  353.17   18.69
  -3   1  13  345.41   18.67
  -3   1  13  372.96   15.69
   3   1 -13  371.56   15.48
  -3   1  13  322.25   19.35
   3   1 -13  357.94   15.43
  -3   1  12 2520.39   92.82
   3   1 -12 2470.72   92.53
   3   1 -12 2525.48   89.28
  -3   1  12 2557.11   92.23
   3   1 -12 2525.69   91.21
  -3   1  12 2473.09   92.07
   3   1 -12 2505.96   89.34
  -3   1  12 2567.91   89.64
  -3  -1 -12 2490.11   92.85
   3   1 -11  313.34   14.53
   3   1 -11  324.16   16.43
  -3   1  11  352.45   17.05
   3   1 -11  329.67   14.58
  -3  -1 -11  306.14   17.56
  -3  -1 -11  338.48   17.62
  -3   1  11  336.24   14.83
  -3   1  11  326.07   16.97
   3   1 -10 1660.84   60.35
   3   1 -10 1734.88   60.76
  -3   1  10 1602.03   60.78
  -3  -1 -10 1476.99   60.57
  -3   1  10 1649.92   58.94
  -3   1  10 1653.11   60.61
   3   1 -10 1607.89   58.72
  -3  -1 -10 1457.02   60.69
   3   1 -10 1702.92   58.85
   3   1  -9 1413.50   53.02
   3   1  -9 1439.64   53.62
  -3   1   9 1432.61   53.88
   3   1  -9 1439.31   52.45
   3   1  -9 1403.96   53.46
  -3   1   9 1482.29   52.58
  -3  -1  -9 1448.40   54.43
   3   1  -9 1465.24   52.39
  -3  -1  -9 1375.44   54.31
  -3  -1  -8 3077.23  110.77
  -3   1   8 3089.60  110.38
   3   1  -8 3143.77  110.36
   3   1  -8 3086.49  110.03
   3   1  -8 3063.04  109.73
   3   1  -8 3115.48  109.18
   3   1  -8 3058.36  109.37
  -3   1   8 3124.13  109.36
   3   1  -7   89.88    6.97
  -3   1   7   89.84    7.31
   3   1  -7   82.97    6.51
   3   1  -7   93.01    7.71
  -3   1   7   90.45    6.64
  -3  -1  -7   98.25    8.53
   3   1  -7   81.79    6.80
   3   1  -7   96.12    7.30
   3   1  -6  359.77   16.26
  -3   1   6  389.72   15.94
  -3   1   6  358.57   16.64
   3   1  -6  411.21   17.07
   3   1  -6  375.51   15.97
   3   1  -6  370.12   15.92
   3   1  -6  378.68   16.19
   3   1  -5 1295.37   47.80
   3  -1   5 1308.00   46.38
  -3   1   5 1277.31   48.13
   3   1  -5 1274.63   47.41
  -3  -1  -5 1307.17   48.30
   3   1  -5 1329.76   48.22
  -3   1   5 1266.97   47.42
   3  -1   4 1670.28   58.36
   3   1  -4 1602.26   59.71
   3   1  -4 1622.41   59.23
  -3   1   4 1592.42   59.74
   3  -1   4 1667.93   58.81
  -3  -1  -4 1660.57   60.04
  -3   1   3 1234.42   46.62
   3  -1   3 1274.84   45.59
   3   1  -3 1302.44   46.35
   3   1  -3 1285.45   46.90
   3  -1   3 1242.61   46.26
   3  -1   3 1238.13   45.66
   3   1  -2  292.67   13.34
   3   1  -2  297.71   12.94
   3  -1   2  264.68   12.20
  -3   1   2  306.21   13.10
   3  -1   2  271.41   12.56
  -3   1   1 2024.27   71.40
  -3   1   1 1895.84   71.26
   3  -1   1 2058.01   71.11
   3  -1   1 2017.63   71.34
   3   1  -1 2016.04   71.26
   3   1  -1 1933.48   71.66
  -3   1   0 2235.22   80.28
  -3   1   0 2270.08   80.10
   3   1   1 1949.98   71.14
   3   1   1 1998.52   71.11
   3   1   1 1982.20   70.68
  -3   1  -1 1996.46   70.79
   3   1   1 1946.66   71.23
   3   1   2  344.92   14.83
   3   1   2  324.42   15.13
  -3   1  -2  345.86   14.63
   3   1   3 1111.32   40.81
   3  -1  -3 1103.54   41.22
   3   1   3 1127.21   41.56
   3   1   3 1086.88   41.34
  -3  -1   3 1120.89   41.78
  -3   1  -3 1095.92   41.00
  -3  -1   4 1340.95   51.00
  -3  -1   4 1351.24   50.79
  -3   1  -4 1352.21   50.09
   3   1   4 1404.79   49.62
   3  -1  -4 1334.19   50.02
   3   1   4 1404.98   50.68
   3   1   4 1403.72   50.54
   3   1   5 1477.77   53.00
  -3   1  -5 1443.13   52.19
  -3   1  -5 1449.72   52.40
  -3  -1   5 1441.36   53.22
   3  -1  -5 1409.08   52.86
   3   1   5 1469.13   52.42
   3   1   5 1446.67   51.49
   3  -1  -5 1425.55   52.39
   3   1   5 1448.40   52.99
  -3  -1   5 1407.79   53.59
   3  -1  -5 1384.81   52.36
  -3  -1   6  403.48   17.81
  -3  -1   6  400.29   17.27
   3  -1  -6  413.35   17.23
   3   1   6  356.40   14.95
   3   1   6  370.19   16.71
   3  -1  -6  415.74   16.77
   3  -1  -6  367.85   16.59
   3   1   6  354.41   16.09
   3  -1  -6  417.80   16.54
  -3   1  -6  373.82   16.28
  -3   1  -6  355.30   16.03
  -3   1  -7   60.52    5.80
   3  -1  -7   99.34    8.08
   3  -1  -7   83.34    6.99
  -3  -1   7   84.87    7.39
   3   1   7   76.60    6.29
  -3  -1   7   77.14    8.15
   3   1   7   67.47    6.59
   3  -1  -7   79.83    6.40
  -3   1  -7   79.83    7.05
   3  -1  -7  100.49    7.33
   3  -1  -8 3095.21  110.59
  -3   1  -8 3258.09  110.20
  -3  -1   8 3046.99  111.24
   3  -1  -8 3128.13  111.09
   3  -1  -8 3027.16  109.85
  -3  -1   8 2936.38  112.07
   3   1   8 3207.76  110.50
   3   1   8 3204.32  110.11
   3  -1  -8 3119.16  111.60
  -3   1  -8 3081.04  110.66
  -3  -1   9 1164.34   46.05
  -3  -1   9 1087.40   47.07
   3  -1  -9 1188.91   44.84
   3  -1  -9 1217.13   46.35
   3   1   9 1257.23   45.42
   3  -1  -9 1219.37   45.78
   3   1   9 1249.53   45.06
   3  -1  -9 1264.62   47.01
  -3   1  -9 1276.30   45.07
  -3   1  -9 1226.00   46.09
  -3  -1  10 1557.75   61.75
   3  -1 -10 1791.97   61.78
  -3  -1  10 1694.53   60.48
  -3   1 -10 1632.91   58.93
   3   1  10 1566.17   58.78
   3  -1 -10 1725.24   60.77
   3  -1 -10 1642.42   58.75
   3   1  10 1580.53   58.98
  -3   1 -10 1504.79   60.17
   3   1  11  339.68   15.78
  -3  -1  11  371.14   17.60
  -3   1 -11  371.88   15.76
  -3  -1  11  340.25   19.35
   3  -1 -11  379.37   15.80
   3  -1 -11  344.85   17.90
   3   1  11  360.41   15.91
  -3   1 -12 2715.12   89.40
  -3  -1  12 2460.05   91.06
   3   1  12 2404.58   87.23
  -3  -1  12 2292.01   92.87
   3  -1 -12 2463.38   92.17
   3   1  12 2550.46   89.41
  -3  -1  12 2888.21   92.23
   3   1  12 2588.60   89.30
  -3  -1  13  403.60   19.73
   3  -1 -13  390.14   20.74
   3   1  13  442.43   17.86
  -3  -1  13  384.77   21.99
   3   1  13  444.96   17.81
  -3  -1  13  400.79   20.56
   3  -1 -14  549.72   26.13
  -3  -1  14  558.19   27.18
   3   1  14  529.02   21.75
   3   1  14  519.04   21.78
  -3  -1  14  583.11   24.77
  -3  -1  14  591.41   25.92
   3   1  15  262.23   12.49
  -3  -1  15  269.70   15.30
   3   1  15  250.91   12.14
   3  -1 -15  291.62   17.34
  -3  -1  15  221.49   17.45
  -3  -1  15  266.07   17.00
   3  -1 -16 1578.43   60.66
   3  -1 -16 1564.02   59.62
  -3  -1  16 1443.18   61.38
  -3  -1  16 1533.78   58.27
   3  -1 -16 1544.40   55.30
  -3  -1  16 1474.79   59.83
  -3  -1  17  118.47   14.31
   3  -1 -17  126.33   14.13
   3  -1 -17  124.20   12.60
  -3  -1  17  114.95   14.99
  -3  -1  17   92.06   11.01
   3  -1 -17  116.05    7.78
   3  -1 -18  590.50   29.01
  -3  -1  18  547.47   30.87
  -3  -1  18  617.79   27.41
   3  -1 -18  617.61   23.22
   3  -1 -18  578.19   29.50
  -3  -1  18  647.85   30.41
  -3  -1  19  304.55   21.27
   3  -1 -19  353.84   20.72
  -3  -1  19  299.35   22.33
  -3  -1  19  315.25   18.00
   3   1  19  369.67   19.17
   3  -1 -19  306.76   12.84
  -3  -1  20  454.74   27.34
  -3  -1  20  427.53   23.34
   3  -1 -20  519.77   26.20
  -3  -1  20  442.10   28.23
   3   1  21   88.92   13.45
  -3  -1  21  128.13   18.72
  -3  -1  21  118.85   12.65
   3   1  21   96.96   11.56
   3  -1 -21  138.42   15.36
   3  -1 -22  187.33   16.97
   3   1  22  157.71   15.63
  -3  -1  22  169.27   14.39
   3   1  22  161.71   13.68
  -3  -1  22  171.48   21.23
  -3  -1  23  261.93   24.57
  -3  -1  23  202.82   15.90
   3   1  23  231.87   18.10
   3   1  23  207.56   15.04
   3  -1 -23  261.27   19.56
   3   1  24  219.93   15.82
  -3  -1  24  247.40   24.91
   3  -1 -24  284.11   20.62
  -3  -1  24  265.06   17.46
  -3  -1  25   78.65   20.69
  -3  -1  25   33.91   12.42
   3  -1 -25   52.83   15.38
   3   1  25   58.65   11.50
  -3  -1  26   34.05   12.38
  -3  -1  26   39.50   20.91
   3   1  26   39.04   11.82
   3   1  27  195.57   15.20
  -3  -1  27  172.38   26.20
  -3  -1  28  123.16   25.99
   3  -1 -28   76.40   19.21
  -3  -1  29  145.57   27.66
   3  -1 -29  192.25   21.96
   3  -1 -30   10.47   19.05
  -3  -1  30  -25.57   26.19
  -3  -1  31    9.45   26.38
  -3  -1  32  122.01   29.69
  -3   2  31   55.66   22.61
  -3   2  30   25.98   20.17
   3   2 -29  138.93   19.71
  -3   2  29  136.55   22.54
  -3   2  29  144.91   23.39
  -3   2  28  167.10   22.59
  -3   2  28  156.13   22.69
   3   2 -28  197.58   20.53
  -3   2  27   94.39   20.03
  -3   2  27  105.42   19.82
   3   2 -27   88.38   17.88
   3   2 -26   58.76   16.90
  -3   2  26   78.43   18.81
  -3   2  26   57.31   19.43
   3   2 -25   75.99   16.54
  -3   2  25   61.89   17.93
  -3   2  25   59.52   17.38
   3   2 -24  212.94   19.37
  -3   2  24  206.34   21.13
  -3   2  24  234.98   21.44
   3   2 -23  193.99   18.19
  -3   2  23  147.82   18.82
  -3   2  23  177.29   19.47
  -3   2  22  148.43   17.72
   3   2 -22  159.02   16.95
  -3   2  22  142.12   17.17
   3  -2  22  111.34   12.32
   3   2 -21  154.13   16.28
   3  -2  21  160.79   12.73
  -3   2  21  137.61   16.61
  -3   2  21  144.94   17.22
   3   2 -20  677.08   30.97
   3  -2  20  622.09   26.82
  -3   2  20  722.76   31.85
  -3   2  20  685.32   31.15
   3   2 -19  402.10   22.13
   3  -2  19  326.86   17.58
  -3   2  19  394.57   21.90
  -3   2  19  407.50   22.77
   3  -2  19  296.53   14.13
   3   2 -18  450.81   24.68
   3   2 -18  447.27   22.33
   3  -2  18  433.51   20.92
  -3   2  18  484.05   25.34
  -3   2  18  490.31   24.45
   3  -2  18  459.41   18.75
   3   2 -18  424.73   24.20
  -3  -2 -17   65.06    4.66
   3  -2  17   86.59    9.59
   3   2 -17   85.95   12.52
   3   2 -17   77.42   12.61
  -3   2  17   97.49   12.61
  -3   2  17   83.72   13.48
   3   2 -17   96.04   11.78
  -3   2  17   83.10   14.22
   3   2 -17   83.09    6.94
  -3  -2 -16  210.02   10.47
  -3   2  16  222.99   18.10
   3   2 -16  266.67   17.64
  -3   2  16  268.92   17.56
  -3   2  16  273.40   16.72
  -3   2  16  268.69   12.78
   3   2 -16  268.23   15.87
   3   2 -16  267.44   17.33
   3   2 -16  268.09   12.26
   3   2 -15  192.08   15.28
  -3   2  15  159.87   15.77
   3   2 -15  196.07   14.99
  -3  -2 -15  194.84   15.70
   3   2 -15  192.72   13.78
  -3   2  15  204.69   11.12
  -3   2  15  201.71   15.17
  -3  -2 -15  195.29    9.29
  -3   2  15  212.67   14.39
   3   2 -15  189.99   10.54
   3   2 -14  685.55   30.54
  -3   2  14  660.12   30.26
  -3   2  14  681.71   29.05
   3   2 -14  654.65   28.41
  -3   2  14  685.71   26.51
  -3  -2 -14  659.06   29.90
   3   2 -14  688.72   26.13
  -3  -2 -14  628.94   30.84
  -3  -2 -14  620.42   24.67
   3   2 -14  685.74   30.31
   3   2 -13  322.97   18.33
  -3  -2 -13  271.49   17.46
   3   2 -13  329.93   18.17
  -3   2  13  315.85   16.52
  -3   2  13  338.36   18.19
   3   2 -13  317.52   16.58
   3   2 -13  312.44   14.15
   3   2 -13  312.69   17.95
  -3   2  13  315.09   14.51
  -3  -2 -13  270.96   12.70
  -3  -2 -13  254.40   18.19
  -3  -2 -12  880.23   33.87
   3   2 -12  929.65   38.47
   3   2 -12  956.91   36.90
  -3   2  12  936.16   35.44
   3   2 -12  924.17   38.30
  -3   2  12  967.06   38.36
  -3   2  12  957.72   37.03
  -3  -2 -12  876.21   37.72
   3   2 -12  931.59   34.93
   3   2 -12  920.84   34.98
   3   2 -11  415.53   17.48
  -3   2  11  407.32   18.77
  -3  -2 -11  380.61   16.35
  -3  -2 -11  384.85   19.97
   3   2 -11  405.76   19.25
   3   2 -11  398.43   17.34
  -3   2  11  445.96   17.95
  -3   2  11  401.87   20.29
  -3  -2 -10  836.11   33.24
   3   2 -10  859.52   32.60
  -3  -2 -10  835.56   30.13
   3   2 -10  864.47   32.28
   3   2 -10  816.27   30.86
   3   2 -10  816.72   30.85
  -3   2  10  823.49   32.02
  -3   2  10  794.85   31.12
   3  -2  10  753.07   28.40
   3   2  -9  323.64   14.55
  -3  -2  -9  324.02   15.95
  -3   2   9  308.44   14.40
  -3   2   9  291.72   13.84
   3   2  -9  269.62   13.38
   3   2  -9  293.47   15.03
   3  -2   9  287.60   11.05
   3   2  -9  278.57   13.54
  -3  -2  -9  301.56   13.02
  -3  -2  -8 1086.73   40.02
  -3   2   8 1143.80   41.01
   3  -2   8 1018.01   38.33
   3   2  -8 1198.68   42.02
  -3  -2  -8 1071.27   42.24
   3   2  -8 1127.06   41.05
   3   2  -8 1172.53   40.91
  -3  -2  -7  370.05   14.80
  -3   2   7  313.37   15.00
   3  -2   7  357.52   13.04
   3   2  -7  330.93   15.98
   3   2  -7  318.77   14.84
  -3   2   7  310.07   16.08
   3   2  -7  313.70   15.55
  -3  -2  -7  375.51   16.81
   3   2  -7  305.62   14.97
  -3  -2  -6  859.35   31.63
   3   2  -6  847.19   31.58
   3   2  -6  792.45   32.71
   3   2  -6  821.38   32.49
  -3   2   6  861.67   32.21
  -3   2   6  822.91   33.01
   3  -2   6  842.26   30.06
  -3  -2  -6  820.36   32.97
   3   2  -6  780.39   31.90
  -3  -2  -5  868.77   32.68
  -3   2   5  918.17   34.02
  -3   2   5  924.77   33.23
  -3  -2  -5  887.30   34.01
   3  -2   5  832.43   31.18
   3   2  -5  869.95   33.11
   3   2  -5  886.12   33.73
  -3  -2  -4 1290.81   48.60
   3   2  -4 1242.19   49.28
  -3   2   4 1328.93   49.29
   3  -2   4 1347.20   47.28
   3   2  -4 1249.32   48.95
   3  -2   4 1393.92   47.46
   3  -2   3  770.33   28.19
   3  -2   3  763.54   28.41
   3   2  -3  747.35   30.12
  -3   2   3  769.35   29.88
  -3  -2  -3  761.94   29.72
   3   2  -3  774.77   29.83
  -3  -2  -2  711.77   28.60
   3   2  -2  750.51   29.45
   3  -2   2  722.00   27.53
  -3   2   2  758.11   28.51
   3  -2   2  700.80   27.24
   3   2  -2  740.98   28.64
   3   2  -2  744.46   28.88
   3   2  -1 1005.86   38.44
  -3   2   1  962.72   37.33
   3   2  -1 1012.41   37.98
   3  -2   1 1002.01   36.79
   3   2  -1  958.73   37.52
   3  -2   1 1064.96   36.80
  -3  -2  -1 1088.96   38.54
   3   2  -1  928.69   37.65
  -3   2   1  975.05   37.75
   3   2   0 2158.73   77.31
  -3  -2   0 2069.33   77.07
  -3   2   0 2111.05   76.78
   3  -2   0 2197.62   75.63
  -3   2   0 2096.96   76.16
   3   2   0 2130.03   76.82
  -3  -2   0 2176.56   77.31
   3   2   0 2133.21   76.37
  -3   2  -1 1086.07   38.66
   3   2   1 1063.63   39.64
  -3  -2   1  996.70   39.73
   3   2   1 1032.67   39.33
  -3  -2   1 1014.80   39.77
   3   2   1 1060.33   39.46
  -3   2  -1 1054.98   39.41
  -3   2  -2  937.80   33.69
   3   2   2  883.55   34.64
  -3  -2   2  948.15   35.30
   3   2   2  867.30   34.69
   3   2   2  899.59   34.50
  -3   2  -2  917.03   33.78
   3   2   2  920.96   34.61
  -3   2  -2  867.38   34.41
   3   2   3  881.98   31.53
  -3   2  -3  830.39   30.43
   3   2   3  823.03   31.59
  -3  -2   3  786.70   32.26
  -3   2  -3  843.73   31.65
   3   2   3  752.49   31.70
  -3   2  -3  817.60   30.99
   3   2   3  803.83   31.54
  -3   2  -4 1326.04   46.81
   3   2   4 1242.23   46.53
   3   2   4 1295.33   47.11
  -3  -2   4 1201.55   47.71
  -3  -2   4 1216.00   47.95
  -3   2  -4 1326.36   47.14
   3  -2  -4 1219.86   47.04
   3   2   4 1311.10   47.53
   3   2   4 1278.05   47.24
   3  -2  -5  864.15   31.04
  -3  -2   5  889.00   32.94
  -3  -2   5  838.90   33.00
  -3   2  -5  825.52   31.46
   3   2   5  782.46   31.49
  -3   2  -5  806.39   31.49
   3   2   5  819.23   29.79
   3   2   5  818.70   31.67
   3   2   5  724.61   31.64
  -3   2  -6 1030.90   37.48
   3   2   6  994.04   37.63
  -3   2  -6  937.49   37.70
   3  -2  -6  960.58   36.85
  -3  -2   6  980.00   38.69
   3   2   6 1020.76   35.50
  -3  -2   6  946.38   39.00
  -3   2  -6  998.89   36.63
  -3  -2   7  258.01   14.07
   3  -2  -7  237.84   12.46
  -3  -2   7  260.18   14.88
   3   2   7  290.66   13.28
   3  -2  -7  258.66   12.61
  -3   2  -7  293.08   12.66
   3   2   7  280.98   10.61
  -3   2  -7  273.85   12.82
   3  -2  -8 1221.34   42.05
  -3  -2   8 1164.83   44.91
   3  -2  -8 1203.02   42.37
  -3   2  -8 1071.74   42.11
  -3  -2   8 1191.82   44.10
   3   2   8 1036.60   42.14
  -3   2  -8 1090.09   42.15
   3  -2  -9  318.86   14.71
  -3  -2   9  321.47   17.44
   3  -2  -9  310.28   13.93
  -3  -2   9  340.60   16.41
  -3   2  -9  311.21   14.31
  -3   2  -9  317.09   15.09
   3   2   9  299.51   14.40
   3   2  10  959.83   36.44
  -3   2 -10  955.66   36.30
   3  -2 -10  955.53   35.68
  -3  -2  10  980.99   38.52
   3   2  10  958.09   36.38
  -3  -2  10  911.16   39.61
  -3   2 -10  981.52   37.33
   3   2  11  345.12   15.66
  -3   2 -11  327.65   15.48
   3   2  11  312.67   15.54
  -3  -2  11  404.78   18.68
   3  -2 -11  369.36   15.10
  -3  -2  11  388.73   19.92
   3   2  12  805.13   31.75
  -3  -2  12  888.51   34.76
   3   2  12  779.29   31.82
  -3  -2  12  846.33   36.50
   3  -2 -12  869.58   34.92
   3  -2 -12  863.71   31.09
  -3   2 -12  790.23   31.73
  -3  -2  13  379.10   18.46
   3  -2 -13  361.21   18.59
  -3   2 -13  323.32   15.08
   3   2  13  306.74   15.18
  -3  -2  13  318.30   20.04
   3  -2 -14  748.00   32.94
  -3  -2  14  662.23   34.09
  -3  -2  14  791.30   32.72
  -3   2 -14  728.73   29.38
   3   2  14  741.34   29.50
  -3  -2  15  136.41   14.58
  -3   2 -15  147.71    9.05
   3  -2 -15  139.65   13.02
  -3  -2  15  131.25   12.24
  -3  -2  15  121.66   12.72
   3   2  15  155.86    9.72
   3   2  16  253.07   13.14
   3  -2 -16  276.20   17.80
  -3  -2  16  230.98   19.42
  -3  -2  16  302.01   17.29
  -3  -2  16  300.50   17.58
  -3  -2  17   98.90   13.06
   3   2  17  102.55    8.22
   3   2  17   98.33   10.37
  -3  -2  17  115.75   15.54
  -3  -2  17  105.60   12.06
   3  -2 -17  128.89   13.69
   3   2  18  375.34   15.86
   3   2  18  395.36   19.10
   3  -2 -18  404.33   21.93
  -3  -2  18  274.84   23.16
   3  -2 -18  325.95   20.17
  -3  -2  18  347.16   21.19
  -3  -2  18  350.75   20.25
   3   2  19  340.60   19.33
   3  -2 -19  393.62   22.59
   3  -2 -19  398.89   21.72
  -3  -2  19  316.88   24.78
   3  -2 -19  355.97   15.63
  -3  -2  19  404.02   21.60
  -3  -2  19  411.08   22.46
   3   2  20  676.11   30.28
   3  -2 -20  743.70   32.51
  -3  -2  20  701.19   36.84
  -3  -2  20  738.38   31.98
   3  -2 -20  651.75   25.48
  -3  -2  20  739.44   33.38
  -3  -2  21  178.60   18.36
   3  -2 -21  203.67   17.13
   3   2  21  216.86   15.39
  -3  -2  21  156.99   15.95
  -3  -2  21  181.88   20.54
   3  -2 -22  143.38   15.60
   3   2  22  128.12   13.87
  -3  -2  22  115.98   20.34
  -3  -2  22  102.11   14.05
  -3  -2  23  153.81   15.66
   3   2  23  155.55   15.40
  -3  -2  23  137.62   21.25
   3   2  23  170.06   15.24
   3  -2 -23  179.98   17.28
   3  -2 -24  138.89   16.80
   3   2  24  170.23   15.77
   3   2  24  172.16   15.54
  -3  -2  24  129.19   15.47
  -3  -2  24  171.83   23.58
  -3  -2  25   19.39   20.38
   3  -2 -25   26.01   14.19
  -3  -2  25   38.55   13.20
   3   2  25   29.86   13.47
   3  -2 -26    2.37   14.92
  -3  -2  26   29.57   13.79
  -3  -2  26   41.13   22.56
   3   2  26   49.13   13.95
   3   2  27   78.39   15.06
  -3  -2  27  114.29   23.82
  -3  -2  28  179.02   28.37
   3   2  28  218.22   18.91
  -3  -2  29  147.96   28.98
  -3  -2  30   34.70   26.62
  -3  -2  31   39.14   27.43
  -3   3  31   12.57   23.40
  -3   3  30  253.01   27.46
   3   3 -29   16.07   17.19
  -3   3  29   43.67   22.45
   3   3 -28   99.69   18.53
  -3   3  28   76.91   21.83
  -3   3  28   78.63   18.73
  -3   3  27   24.23   16.90
  -3   3  27   18.87   19.82
   3   3 -27   18.31   16.90
   3   3 -26  403.22   26.67
  -3   3  26  447.06   27.32
  -3   3  26  446.12   30.53
  -3   3  25   20.49   18.23
  -3   3  25   26.65   15.65
   3   3 -25   27.84   15.94
   3   3 -24   29.20   15.04
  -3   3  24   36.79   15.20
  -3   3  24   60.78   18.82
   3   3 -23  161.64   17.88
  -3   3  23  192.90   21.14
  -3   3  23  186.46   17.88
   3   3 -22  391.63   24.07
  -3   3  22  419.11   26.79
  -3   3  22  397.02   23.46
   3  -3  22  362.37   21.11
  -3  -3 -21   70.59    6.51
   3   3 -21   54.80   13.93
  -3   3  21   81.32   13.30
  -3   3  21   95.66   17.17
   3  -3  21   78.09   11.87
   3  -3  21   74.31    6.44
   3   3 -20   92.03   14.21
   3   3 -20   79.35    6.92
  -3  -3 -20   54.01    7.05
  -3   3  20   93.41   16.27
   3  -3  20   68.17   11.68
  -3   3  20   86.88   13.43
   3   3 -20   89.72   12.26
  -3   3  19  152.09   10.55
  -3   3  19  182.28   15.24
  -3   3  19  202.05   17.87
  -3  -3 -19  169.21    9.88
   3   3 -19  162.30    9.62
   3   3 -19  170.96   14.31
   3   3 -19  148.54   15.82
   3  -3  19  162.80   13.60
   3   3 -18  230.00   17.87
  -3  -3 -18  246.21   12.25
   3  -3  18  205.42   15.25
  -3   3  18  245.57   16.71
  -3   3  18  229.29   12.87
   3   3 -18  242.45   12.25
  -3   3  18  243.10   19.70
   3   3 -18  248.03   15.61
   3   3 -17  398.21   23.23
  -3   3  17  403.48   24.54
   3   3 -17  406.54   20.86
  -3  -3 -17  463.40   24.04
   3   3 -17  388.93   17.96
  -3   3  17  384.92   21.32
  -3   3  17  422.01   18.84
  -3  -3 -17  453.15   18.20
  -3  -3 -17  462.77   26.04
  -3   3  16   13.19    9.07
   3   3 -16   13.64    6.37
  -3  -3 -16   29.90    6.94
  -3   3  16   21.27   12.91
  -3  -3 -16    4.56   11.29
   3   3 -16   10.29   10.00
   3   3 -16   15.08    9.71
  -3   3  16   12.08    6.91
   3   3 -15  167.84   14.75
  -3   3  15  174.73   11.10
  -3   3  15  179.24   12.88
   3   3 -15  169.12   10.56
   3   3 -15  151.27   14.92
  -3   3  15  173.71   15.97
   3   3 -15  173.61   12.99
  -3  -3 -15  145.81   14.69
  -3  -3 -15  166.73   10.61
   3   3 -14  312.15   18.56
   3   3 -14  265.24   13.80
  -3   3  14  290.60   15.76
   3   3 -14  291.20   16.31
   3   3 -14  252.67   17.72
  -3   3  14  294.90   18.82
  -3  -3 -14  318.77   14.46
  -3   3  14  289.95   14.84
  -3  -3 -14  318.94   18.20
  -3   3  13  459.26   23.78
  -3  -3 -13  473.93   19.64
  -3   3  13  442.92   20.63
   3   3 -13  456.27   22.99
   3   3 -13  471.53   21.41
   3   3 -13  442.11   23.02
  -3  -3 -13  425.54   22.34
  -3   3  13  434.14   19.93
   3   3 -12  167.60   12.96
   3  -3  12  124.64    7.15
   3   3 -12  153.77   11.61
  -3  -3 -12  152.81    9.73
  -3   3  12  137.71    9.87
  -3   3  12  125.39   12.81
  -3   3  12  140.04   13.26
  -3  -3 -12  174.48   12.98
  -3   3  12  139.62   10.07
   3   3 -11  686.94   29.28
  -3   3  11  649.50   26.21
   3   3 -11  638.15   28.72
  -3   3  11  623.05   26.51
   3   3 -11  676.95   27.61
  -3  -3 -11  647.82   28.23
  -3  -3 -11  643.71   26.02
  -3   3  11  619.32   29.19
   3  -3  11  629.77   24.02
  -3  -3 -10  640.43   26.84
  -3  -3 -10  629.98   27.64
   3   3 -10  732.68   28.36
  -3  -3 -10  661.82   28.75
  -3   3  10  680.06   29.72
   3   3 -10  719.50   29.61
  -3  -3  -9  985.74   37.19
   3   3  -9  984.97   39.20
   3   3  -9  945.87   37.96
  -3  -3  -9  999.50   38.22
  -3  -3  -9 1016.94   38.91
   3   3  -9  931.28   36.95
  -3  -3  -9  959.49   39.62
   3   3  -8   77.36    8.52
   3   3  -8   61.84    6.15
  -3   3   8   71.74    8.95
  -3  -3  -8   88.83    8.74
   3   3  -8   68.37    7.10
  -3  -3  -8   77.18    7.85
  -3  -3  -8   82.72    7.40
  -3  -3  -8   70.01    9.33
   3   3  -7   75.73    8.16
   3   3  -7   77.08    6.27
   3   3  -7   71.51    7.29
  -3  -3  -7   93.49    7.58
  -3   3   7   84.87    8.83
  -3  -3  -7   83.18    8.86
  -3  -3  -7   69.13    9.17
  -3  -3  -7   86.22    8.04
   3   3  -6 2591.81   95.97
   3   3  -6 2637.94   95.02
  -3  -3  -6 2767.85   97.25
  -3   3   6 2700.33   97.54
  -3  -3  -6 2729.86   96.31
  -3  -3  -6 2821.45   97.20
  -3  -3  -6 2707.74   97.66
   3   3  -6 2668.47   97.09
   3   3  -5  721.88   27.34
  -3   3   5  765.75   28.57
   3   3  -5  725.60   27.78
  -3  -3  -5  591.25   27.88
  -3  -3  -5  638.54   27.59
  -3  -3  -5  627.64   27.04
  -3   3   4  523.59   22.00
   3   3  -4  507.36   21.27
  -3  -3  -4  484.15   21.29
   3   3  -4  494.88   21.65
   3   3  -3  177.55   11.17
   3   3  -3  187.56   10.20
  -3  -3  -3  209.83   11.25
   3   3  -3  173.41   10.72
  -3   3   3  193.75   11.10
  -3  -3  -3  209.95   11.40
   3  -3   3  204.56    8.30
  -3  -3  -2 3075.65   73.48
   3   3  -2 3140.88   73.17
   3   3  -2 3154.63   73.39
  -3   3   2 3260.74   73.20
   3   3  -2 3141.58   71.93
   3   3  -1  253.29   12.69
   3   3  -1  240.93   12.31
   3   3  -1  252.91   12.14
  -3   3   1  246.36   11.88
  -3  -3  -1  268.04   12.99
   3   3  -1  263.25   12.05
   3   3  -1  261.09   11.28
   3  -3   0  152.19    7.12
   3   3   0  131.26    8.30
   3   3   0  129.61    8.78
   3   3   0  142.62    8.89
  -3   3   0  147.84    8.56
  -3  -3   0  140.16    9.49
   3   3   0  140.96    9.31
   3   3   1  355.29    9.91
  -3   3  -1  376.75   10.16
   3   3   1  364.86   10.89
   3  -3  -1  347.47    7.60
   3   3   1  350.89   11.16
  -3  -3   1  334.13   11.56
   3   3   2 3151.05  104.43
   3   3   2 3085.67  104.61
  -3   3  -2 3099.76  103.37
   3   3   2 3076.12  103.45
  -3  -3   2 3007.20  105.49
  -3   3  -2 3126.23  102.90
  -3  -3   2 3234.44  105.54
   3   3   2 3054.83  104.20
  -3  -3   2 3095.99  105.42
  -3   3  -3  247.64   10.85
   3   3   3  237.06   12.25
   3   3   3  250.51   11.97
   3   3   3  239.99   10.80
  -3   3  -3  230.94   11.04
  -3  -3   3  210.78   12.65
  -3  -3   3  221.58   12.53
  -3   3  -4  645.46   23.67
   3   3   4  603.28   23.52
   3   3   4  600.51   25.17
  -3  -3   4  631.12   26.41
  -3   3  -4  626.22   24.42
  -3  -3   4  607.89   25.79
   3   3   4  615.06   24.92
   3  -3  -5  688.49   24.11
   3   3   5  611.90   25.23
  -3  -3   5  626.33   26.82
   3   3   5  558.71   24.70
  -3   3  -5  577.46   23.23
  -3  -3   5  693.59   26.98
  -3   3  -5  588.38   24.64
  -3  -3   5  675.77   26.19
  -3  -3   6 2747.07  100.26
  -3  -3   6 2753.48   99.98
   3  -3  -6 2713.63   97.00
   3   3   6 2778.76   98.08
  -3  -3   6 2731.13   99.14
   3   3   6 2821.72   98.40
   3  -3  -7   92.12    6.61
  -3  -3   7   99.55    8.25
   3   3   7   81.58    7.28
  -3  -3   7   96.67    9.21
  -3  -3   7   92.74    9.69
  -3   3  -7   87.53    6.20
   3   3   7   94.18    7.79
   3  -3  -8  113.29    7.38
  -3  -3   8   94.13    9.40
  -3  -3   8  122.66   10.79
  -3  -3   8  107.83    8.67
   3   3   8  106.01    8.07
  -3   3  -8  112.32    7.38
   3   3   9 1025.64   38.00
  -3  -3   9  938.47   38.70
  -3  -3   9  944.25   40.14
  -3  -3   9  985.14   41.25
  -3   3  -9 1075.65   37.77
   3  -3  -9  982.63   37.08
  -3   3 -10  567.62   23.79
   3   3  10  542.37   23.40
   3  -3 -10  619.08   22.83
  -3  -3  10  623.32   27.89
  -3   3 -10  535.51   23.72
  -3  -3  10  605.36   26.45
  -3  -3  11  666.58   31.01
  -3  -3  11  654.61   29.48
  -3   3 -11  666.30   26.86
   3  -3 -11  674.38   25.54
   3   3  11  660.26   26.63
   3   3  12  260.48   12.96
  -3  -3  12  237.63   17.37
   3  -3 -12  246.93   11.35
  -3  -3  12  246.30   15.73
  -3   3 -12  264.24   13.07
   3  -3 -13  431.30   16.55
   3   3  13  405.83   18.24
  -3  -3  13  387.82   22.68
  -3  -3  13  428.37   21.93
   3  -3 -13  425.08   20.89
  -3   3 -13  381.17   18.07
   3   3  14  307.24   14.75
  -3  -3  14  315.53   18.44
   3   3  14  341.03   15.39
   3  -3 -14  309.09   17.76
  -3   3 -14  327.32   15.34
  -3  -3  14  283.88   20.57
   3   3  15  157.76   10.48
   3   3  15  161.68   10.53
  -3   3 -15  166.97   10.37
   3   3  15  165.52   10.85
  -3  -3  15  162.55   16.92
  -3  -3  15  195.63   14.69
   3  -3 -16   17.40   10.39
   3   3  16   20.99    7.16
  -3   3 -16   36.57    6.71
   3   3  16   25.95    6.79
  -3  -3  16   15.57   12.58
   3   3  16   23.99    7.18
  -3  -3  16   13.37   10.54
   3   3  17  406.08   19.60
  -3  -3  17  366.41   25.65
   3   3  17  455.14   19.15
  -3   3 -17  431.38   18.66
   3  -3 -17  407.85   23.10
  -3  -3  17  379.00   23.04
   3   3  17  462.66   19.11
  -3  -3  18  289.87   17.23
   3  -3 -18  242.02   17.89
  -3   3 -18  239.37   12.57
  -3  -3  18  236.89   20.73
  -3  -3  18  266.77   18.22
   3   3  18  228.44   14.33
   3   3  18  240.44   12.88
   3   3  18  254.11   13.20
  -3  -3  19  150.63   15.08
   3   3  19  128.18    9.68
   3   3  19  130.14   11.68
   3  -3 -19  162.75   15.30
  -3  -3  19  137.47   15.15
  -3  -3  19  106.42   16.85
   3   3  19  149.66    9.74
   3   3  20   32.28    6.82
   3   3  20   43.19    9.74
  -3  -3  20   47.22   12.74
   3  -3 -20   40.71   12.43
   3  -3 -20   34.08   11.97
   3   3  20   37.50    7.43
  -3  -3  20   67.80   16.76
  -3  -3  20   46.06   13.30
  -3  -3  21   65.71   18.54
   3  -3 -21   79.48   13.84
  -3  -3  21   89.42   15.04
  -3  -3  21   97.32   14.80
   3   3  21  104.93    8.77
   3   3  21   90.89   11.68
  -3  -3  22  459.11   24.62
  -3  -3  22  453.51   24.63
   3  -3 -22  476.78   23.82
   3   3  22  434.85   17.28
  -3  -3  22  355.24   28.43
   3  -3 -22  332.54   14.74
   3   3  22  453.60   21.67
   3   3  23  133.68   14.27
   3  -3 -23  175.63   17.20
  -3  -3  23  170.19   17.43
  -3  -3  23  126.79   23.05
  -3  -3  24    8.41   14.28
  -3  -3  24   38.64   21.26
   3  -3 -24   31.83   14.44
   3  -3 -25    3.44   14.17
  -3  -3  25   22.24   14.67
  -3  -3  25   53.60   21.93
   3   3  25   22.59   14.87
   3  -3 -26  418.79   24.62
  -3  -3  26  426.97   34.03
  -3  -3  26  352.44   24.80
   3   3  26  348.25   24.54
   3   3  27   14.53   15.51
  -3  -3  27   16.93   23.57
   3  -3 -27   -7.36   15.18
  -3  -3  27   35.83   15.83
   3   3  28   57.41   16.59
  -3  -3  28   98.40   27.60
  -3  -3  29   69.08   27.43
  -3  -3  30  275.17   34.02
  -3   4  32    9.84   25.27
  -3   4  31   77.71   26.38
  -3   4  30  102.31   26.71
   3   4 -29  117.85   19.30
  -3   4  29   98.81   24.62
   3   4 -28   87.40   18.92
  -3   4  28   93.52   23.71
  -3   4  27  196.37   26.09
   3   4 -27  211.73   21.40
   3   4 -26   69.32   17.60
  -3   4  26   55.56   15.63
  -3   4  26   90.22   22.01
   3   4 -25  526.64   29.14
  -3   4  25  470.39   27.32
  -3   4  25  498.46   33.10
  -3   4  24   73.53   14.82
   3   4 -24   76.81   16.70
  -3   4  24   66.51   20.34
   3   4 -23  256.60   21.02
  -3  -4 -23  245.99   13.66
  -3   4  23  304.01   24.99
  -3   4  23  290.41   19.54
   3   4 -22   38.52   14.55
  -3   4  22   58.30   18.11
  -3  -4 -22   53.07    8.97
   3  -4  22   57.41   13.29
  -3   4  22   42.77   12.48
  -3  -4 -21  117.56   10.59
  -3   4  21  111.48   10.12
  -3   4  21  136.16   13.95
   3   4 -21  110.65    8.62
  -3   4  21  126.91   19.56
   3   4 -21  138.88   13.56
   3  -4  21  120.94   14.45
   3   4 -21  122.64   16.01
   3   4 -20  144.44   16.35
  -3   4  20  144.92   19.34
  -3  -4 -20  146.25   11.38
  -3   4  20  138.61   13.64
   3   4 -20  123.14   13.54
  -3   4  20  131.39   10.90
   3  -4  20  125.61   14.29
   3   4 -20  134.49    9.63
   3   4 -19  237.75   18.15
  -3   4  19  218.78   15.34
  -3  -4 -19  220.32   13.42
  -3   4  19  209.70   13.27
  -3   4  19  239.27   20.93
   3   4 -19  245.85   15.72
   3   4 -19  193.99   11.93
   3  -4  19  206.11   16.23
  -3   4  18  189.40   19.78
   3   4 -18  171.62   16.71
  -3   4  18  194.81   14.15
   3   4 -18  191.52   11.57
  -3   4  18  186.65   12.57
   3   4 -18  200.45   14.32
  -3  -4 -18  176.70   12.57
   3   4 -17  735.02   33.83
   3   4 -17  684.16   28.78
  -3   4  17  743.11   30.89
  -3  -4 -17  727.89   30.01
  -3   4  17  734.38   36.23
   3   4 -17  751.81   31.11
  -3   4  17  736.56   30.05
  -3  -4 -17  720.43   33.29
  -3   4  16   52.18   14.75
   3   4 -16   59.48   12.01
  -3   4  16   59.69   14.35
  -3  -4 -16   69.24   12.51
  -3  -4 -16   75.77    9.71
  -3   4  16   62.50    9.00
   3   4 -16   52.42   10.50
  -3   4  16   56.54    8.88
  -3   4  15  671.99   27.31
  -3   4  15  639.17   31.54
   3   4 -15  624.46   27.59
  -3  -4 -15  606.13   26.54
  -3  -4 -15  642.46   29.29
   3   4 -15  609.09   29.79
  -3   4  15  544.16   30.86
  -3   4  15  630.12   26.45
   3  -4  14   75.64    6.90
   3   4 -14   89.21   10.53
  -3   4  14   83.22    8.51
  -3   4  14   97.32   13.89
  -3  -4 -14   79.44    9.84
  -3  -4 -14   72.43   12.05
   3   4 -14   84.83   12.44
  -3   4  14   92.54   13.98
  -3   4  14   97.11    9.78
  -3  -4 -14   75.81   14.06
   3  -4  13   51.47    6.34
  -3  -4 -13   55.63   11.02
   3   4 -13   48.92   10.99
  -3  -4 -13   52.38    9.11
  -3   4  13   54.84   12.71
   3   4 -13   62.79    9.64
  -3  -4 -13   57.93    8.93
  -3   4  13   41.72   11.71
  -3  -4 -13   59.47   12.67
  -3   4  12    5.05   10.32
  -3  -4 -12   11.23    8.09
   3   4 -12    6.98    8.80
   3  -4  12    8.95    5.38
  -3  -4 -12   21.77    9.50
  -3  -4 -12   16.32    7.74
   3   4 -12    0.37    7.92
  -3  -4 -12    7.47   10.84
  -3  -4 -11  643.84   27.07
  -3  -4 -11  664.76   28.40
  -3  -4 -11  650.98   27.67
   3   4 -11  672.60   27.48
   3  -4  11  597.05   24.87
  -3   4  11  624.18   29.43
   3   4 -11  653.92   29.33
  -3  -4 -11  603.27   29.37
  -3  -4 -10  813.91   35.28
  -3  -4 -10  842.54   33.51
   3   4 -10  795.07   33.34
  -3  -4 -10  896.80   34.73
  -3  -4 -10  840.59   34.10
  -3   4  10  783.39   35.05
   3   4 -10  811.74   35.27
   3   4  -9  506.08   25.38
  -3  -4  -9  597.48   24.54
  -3   4   9  550.54   26.40
  -3  -4  -9  544.67   24.91
  -3  -4  -9  564.51   24.67
  -3  -4  -9  549.52   25.72
  -3  -4  -8  181.69   11.76
  -3  -4  -8  165.72   11.47
  -3   4   8  166.96   12.95
  -3  -4  -8  187.30   12.37
   3   4  -8  147.02    8.90
  -3  -4  -8  190.64   13.12
   3   4  -7 1481.42   52.46
  -3   4   7 1554.59   56.66
  -3  -4  -7 1453.98   55.32
  -3  -4  -7 1380.78   55.63
  -3  -4  -7 1370.83   54.50
   3   4  -7 1468.53   55.23
  -3  -4  -6  608.20   27.00
   3   4  -6  636.23   27.04
   3   4  -6  663.48   27.80
   3   4  -6  638.68   24.53
  -3   4   6  677.25   28.66
  -3  -4  -6  676.83   27.78
  -3  -4  -6  629.63   28.08
  -3  -4  -5 1167.14   44.64
  -3   4   5 1177.68   44.89
  -3  -4  -5 1085.64   44.15
   3   4  -5 1132.82   43.47
   3   4  -5 1122.02   44.21
  -3  -4  -5 1134.47   43.92
  -3  -4  -4  566.24   24.85
   3   4  -4  575.17   23.95
   3   4  -4  572.79   24.83
   3   4  -4  588.17   24.93
  -3   4   4  583.90   25.29
  -3  -4  -4  558.73   24.30
   3   4  -3 2110.29   77.14
  -3  -4  -3 2214.09   78.62
   3   4  -3 2071.55   77.95
  -3   4   3 2168.51   78.51
  -3  -4  -3 2160.26   78.17
   3   4  -2 1141.05   42.92
  -3  -4  -2 1173.87   43.40
  -3  -4  -2 1179.47   44.47
   3   4  -2 1085.40   44.00
  -3   4   2 1200.46   44.52
  -3  -4  -2 1146.23   44.79
   3   4  -1 2205.31   83.26
  -3  -4  -1 2477.84   83.39
  -3   4   1 2276.60   83.43
   3   4  -1 2231.88   82.07
   3   4  -1 2287.63   83.37
  -3  -4  -1 2425.95   84.73
   3   4   0  646.79   26.57
   3   4   0  595.50   24.13
  -3  -4   0  674.04   26.08
   3   4   0  608.46   25.69
  -3   4   0  642.94   25.61
  -3  -4   0  626.02   26.89
   3   4   0  595.43   25.62
   3   4   1 2272.47   82.12
  -3  -4   1 2253.68   84.37
  -3   4  -1 2409.90   83.66
  -3  -4   1 2357.59   85.22
   3   4   1 2320.17   83.85
   3   4   1 2388.26   83.98
  -3  -4   2 1076.87   45.11
   3   4   2 1148.59   41.68
  -3  -4   2 1087.38   44.42
   3   4   2 1228.73   43.92
   3   4   2 1188.61   43.72
  -3   4  -2 1195.87   43.19
  -3   4  -2 1232.00   41.97
   3  -4  -2 1113.33   40.88
  -3  -4   2 1133.83   44.92
  -3  -4   3 2166.36   82.16
   3   4   3 2277.20   81.03
   3  -4  -3 2203.90   80.60
  -3   4  -3 2326.34   79.75
  -3  -4   3 2225.34   82.31
  -3   4  -3 2272.55   79.10
   3   4   3 2183.03   78.23
   3   4   3 2238.90   80.44
  -3  -4   3 2180.95   81.82
  -3  -4   4  630.91   26.63
   3   4   4  572.62   21.75
  -3   4  -4  596.85   23.42
  -3  -4   4  590.21   26.11
  -3   4  -4  602.47   23.20
   3   4   4  549.91   24.09
  -3  -4   4  618.16   25.75
   3   4   4  620.59   24.96
   3   4   5 1115.71   42.89
  -3  -4   5 1070.49   44.61
  -3   4  -5 1138.72   40.96
  -3  -4   5 1170.68   44.69
   3  -4  -5 1127.73   40.75
   3   4   5 1099.10   42.22
  -3  -4   5 1099.95   43.77
  -3  -4   6  551.97   24.77
   3  -4  -6  538.40   20.55
   3   4   6  557.97   22.20
  -3   4  -6  502.96   20.37
  -3  -4   6  532.39   23.73
  -3  -4   7 1589.04   57.68
  -3   4  -7 1502.53   53.79
  -3   4  -7 1455.53   53.82
   3  -4  -7 1568.04   54.37
  -3  -4   7 1567.15   58.79
   3   4   7 1490.46   55.64
  -3  -4   7 1616.52   58.84
   3  -4  -8  188.64    9.53
   3   4   8  201.61   11.07
  -3  -4   8  193.78   14.15
  -3  -4   8  165.21   13.09
  -3  -4   8  180.48   12.46
  -3  -4   9  453.60   24.20
  -3  -4   9  432.24   21.92
  -3  -4   9  486.43   24.67
   3   4   9  515.62   20.86
  -3  -4   9  458.31   23.91
  -3   4  -9  546.81   20.05
  -3  -4  10  695.65   32.40
  -3  -4  10  683.24   33.21
   3   4  10  789.55   29.16
  -3  -4  10  662.59   30.45
  -3   4 -10  785.99   28.89
   3   4  11  614.29   23.58
   3   4  11  657.22   25.57
  -3  -4  11  644.33   27.46
  -3  -4  11  653.17   29.83
  -3  -4  11  602.26   30.45
   3  -4 -11  648.33   24.50
  -3  -4  12   16.75   11.19
  -3  -4  12    4.03    9.36
  -3  -4  12   23.68    7.33
   3  -4 -12   13.34    4.60
   3   4  12   26.53    4.44
   3   4  12   17.53    5.86
   3  -4 -13   35.76    4.59
   3  -4 -13   27.82    8.93
  -3  -4  13   46.10   11.72
  -3  -4  13   25.76    7.68
   3   4  13   27.53    6.18
   3   4  13   37.76    5.22
  -3  -4  13   36.17   11.01
   3   4  14  114.26    7.80
   3  -4 -14  124.88   12.02
  -3  -4  14  137.72   15.69
  -3   4 -14  102.96    9.75
   3   4  14  122.46    8.62
  -3  -4  14  104.29   13.05
  -3   4 -15  666.58   27.69
  -3  -4  15  600.70   33.47
  -3  -4  15  664.13   33.21
   3   4  15  649.01   26.25
   3   4  15  710.60   26.56
   3  -4 -15  690.20   30.51
  -3  -4  15  666.67   31.99
   3   4  16   57.26    7.17
  -3  -4  16   34.81   14.48
  -3   4 -16   45.76    7.91
   3  -4 -16   43.80   10.89
  -3  -4  16   45.66   12.62
   3   4  16   57.93    6.85
  -3  -4  16   42.14   14.53
   3  -4 -17  631.07   28.62
  -3   4 -17  537.35   24.17
  -3  -4  17  550.89   32.12
   3   4  17  587.26   23.19
  -3  -4  17  625.44   30.12
   3   4  17  575.63   23.98
  -3   4 -18  212.17   12.61
   3   4  18  209.20   12.65
   3  -4 -18  252.03   17.13
  -3  -4  18  180.86   20.56
   3   4  18  208.93   11.16
  -3  -4  18  218.86   18.48
   3   4  18  238.08   13.12
   3  -4 -19  313.92   19.61
   3   4  19  272.59   12.38
  -3  -4  19  275.97   20.37
  -3  -4  19  241.62   22.91
   3   4  19  241.08   14.34
  -3   4 -19  253.40   13.70
   3   4  19  249.13   14.65
   3   4  20  178.51   12.29
   3  -4 -20  184.97   16.75
  -3  -4  20  117.06   20.10
  -3   4 -20  138.72   10.31
   3   4  20  167.36    8.86
   3   4  20  164.61   11.28
  -3  -4  20  148.81   17.56
   3   4  21  145.77   12.13
  -3   4 -21  120.12    9.13
  -3  -4  21  117.39   16.97
   3   4  21  140.81    7.49
   3   4  21  128.04   10.22
  -3  -4  21  113.69   21.29
   3  -4 -22   69.95   13.76
  -3  -4  22   34.52   15.84
   3   4  22   70.80    8.24
  -3  -4  22   71.18   19.90
   3  -4 -23  276.19   19.72
  -3  -4  23  234.94   21.58
  -3  -4  23  253.21   26.96
   3  -4 -24   70.62   14.80
  -3  -4  24   82.22   17.60
  -3  -4  24   58.01   22.38
  -3  -4  25  404.88   27.41
  -3  -4  25  345.16   32.82
   3  -4 -26   99.10   16.18
   3   4  26  123.21   19.85
  -3  -4  26   58.08   24.67
  -3  -4  26   54.40   17.99
  -3  -4  27  265.50   23.58
   3   4  27  211.49   23.17
  -3  -4  27  232.36   31.16
   3  -4 -27  272.60   20.80
  -3  -4  28   74.50   28.11
   3   4  28   72.85   19.72
   3  -4 -28   71.61   15.92
  -3  -4  29  124.79   30.75
   3   4  29  120.86   20.99
  -3   5  31  125.30   28.38
  -3   5  30   87.79   26.76
  -3   5  29  118.07   27.01
  -3   5  28   56.10   25.10
  -3   5  27  210.87   28.27
   3   5 -26   68.62   18.03
  -3   5  26   39.64   22.14
   3   5 -25  127.18   19.17
  -3   5  25  144.25   24.27
  -3   5  24   67.78   13.10
   3   5 -24   95.04   17.77
  -3   5  24   64.88   21.61
   3   5 -23  421.26   26.06
  -3   5  23  362.89   18.81
  -3   5  23  418.71   30.75
  -3   5  23  418.75   22.12
  -3  -5 -23  422.17   20.30
  -3  -5 -22   33.92   10.81
   3   5 -22   70.03   15.99
  -3   5  22   47.77   11.84
  -3   5  22   50.00   10.04
  -3   5  22   60.64   19.49
  -3   5  21    8.21    9.75
   3   5 -21    1.30   14.29
  -3  -5 -21   34.97   10.80
   3  -5  21   31.98   14.01
  -3   5  21    7.13    9.87
  -3   5  21   15.19   18.81
   3   5 -21   26.70   11.49
  -3   5  20  168.72   13.39
   3   5 -20  195.01   18.19
  -3  -5 -20  202.58   14.55
   3   5 -20  163.12   11.68
   3   5 -20  211.54   14.89
   3  -5  20  187.82   17.24
  -3   5  20  168.78   13.58
  -3   5  20  177.81   22.07
  -3   5  19  530.69   24.30
   3   5 -19  570.98   29.01
  -3  -5 -19  555.77   25.48
   3  -5  19  593.39   28.10
  -3   5  19  590.21   32.90
   3   5 -19  599.89   25.80
  -3   5  19  531.13   24.81
  -3   5  18   37.53   15.35
  -3   5  18   21.15    8.34
   3   5 -18   30.67   13.12
   3   5 -18   37.55   10.84
  -3   5  18   43.77   10.10
   3   5 -17   69.14   13.64
   3   5 -17   75.40   11.27
  -3   5  17   71.18   16.35
  -3   5  17   44.87   10.68
   3   5 -16  556.99   27.83
  -3  -5 -16  566.48   26.98
   3   5 -16  507.47   24.62
  -3  -5 -16  515.48   25.06
  -3   5  16  536.70   30.48
   3  -5  15  375.04   18.71
  -3  -5 -15  448.23   23.21
   3   5 -15  457.70   21.57
   3   5 -15  470.97   24.51
  -3  -5 -15  442.15   21.92
  -3   5  15  461.56   26.94
  -3  -5 -15  407.23   24.92
  -3   5  15  439.08   25.95
   3  -5  14   26.74    7.34
   3   5 -14   17.96    9.46
  -3  -5 -14   27.71   12.97
  -3  -5 -14   16.54   11.01
   3   5 -14   16.47   10.99
  -3  -5 -14   32.60    9.92
  -3   5  14   30.04   12.64
  -3   5  14   21.52   14.38
  -3  -5 -13  634.72   27.77
   3  -5  13  580.41   24.71
   3   5 -13  585.21   29.09
  -3   5  13  539.03   29.58
  -3  -5 -13  688.96   28.49
  -3  -5 -13  619.19   29.96
   3   5 -13  582.97   26.67
   3  -5  12  582.15   23.95
  -3  -5 -12  656.30   27.15
   3   5 -12  496.94   25.07
  -3  -5 -12  620.92   27.02
  -3   5  12  506.45   27.90
   3   5 -12  555.52   27.58
  -3  -5 -12  608.91   28.79
  -3  -5 -11  210.74   14.72
  -3  -5 -11  204.51   14.89
  -3  -5 -11  212.93   16.83
  -3  -5 -11  217.03   14.95
  -3   5  11  243.20   16.77
   3   5 -11  232.85   16.07
  -3  -5 -10  219.08   15.15
  -3   5  10  197.03   16.39
  -3  -5 -10  256.34   15.43
   3   5 -10  196.66   15.41
  -3  -5 -10  235.07   14.77
  -3  -5 -10  249.61   16.57
  -3   5  10  212.21   15.79
  -3  -5  -9 1573.33   60.61
  -3   5   9 1616.82   63.13
  -3  -5  -9 1584.57   60.41
  -3  -5  -9 1529.71   61.41
  -3  -5  -9 1617.82   60.98
   3   5  -9 1622.35   61.91
  -3  -5  -8  480.40   23.76
  -3  -5  -8  482.62   24.41
  -3  -5  -8  502.19   24.07
   3   5  -7  390.13   16.73
  -3  -5  -7  437.71   21.36
  -3  -5  -7  445.00   17.73
  -3   5   7  389.14   21.92
  -3  -5  -7  466.29   22.02
  -3  -5  -7  462.36   21.54
  -3  -5  -6  401.83   20.25
  -3  -5  -6  405.69   18.84
   3   5  -6  365.09   15.60
  -3   5   6  392.25   21.05
  -3  -5  -6  400.11   17.14
  -3  -5  -6  437.79   20.73
  -3  -5  -6  433.58   20.54
  -3  -5  -5 1850.58   67.67
  -3  -5  -5 1860.39   70.44
  -3  -5  -5 1875.45   70.16
  -3  -5  -5 1864.87   69.15
  -3   5   5 1876.29   70.92
   3   5  -5 1891.73   69.93
   3   5  -4  405.69   20.51
  -3  -5  -4  427.81   21.14
  -3  -5  -4  434.13   18.97
  -3  -5  -4  452.59   20.47
  -3   5   4  414.28   21.32
  -3  -5  -3  691.23   29.85
  -3  -5  -3  708.95   29.10
   3   5  -3  675.02   28.75
  -3  -5  -3  698.90   28.00
  -3   5   3  638.62   29.49
  -3  -5  -2  613.37   27.85
  -3  -5  -2  624.67   28.52
  -3   5   2  704.07   28.57
  -3  -5  -2  629.03   26.92
   3   5  -2  687.57   27.49
  -3  -5  -1 2527.64   96.29
  -3  -5  -1 2587.27   95.61
  -3   5   1 2728.74   96.31
   3   5  -1 2668.81   95.48
  -3  -5  -1 2731.23   97.33
   3   5   0  128.53   10.17
  -3  -5   0  127.30   10.60
  -3   5   0  137.41   10.45
  -3  -5   0  134.28   11.32
  -3  -5   1 2656.18   94.05
   3  -5  -1 2625.42   92.41
  -3   5  -1 2558.47   92.90
   3   5   1 2452.68   92.49
  -3  -5   1 2611.56   94.82
  -3  -5   2  580.61   26.20
   3   5   2  523.70   23.84
  -3  -5   2  556.78   25.29
   3   5   2  551.50   23.75
  -3  -5   2  592.58   25.22
  -3  -5   2  567.08   25.77
  -3   5  -2  552.49   21.42
  -3   5  -2  577.65   23.98
   3  -5  -2  601.11   23.83
   3   5   3  666.07   26.36
  -3  -5   3  683.16   29.06
  -3  -5   3  616.22   27.94
  -3   5  -3  688.88   26.15
  -3   5  -3  665.05   24.46
   3   5   3  671.69   26.58
  -3  -5   3  668.52   28.56
  -3  -5   3  674.25   27.84
   3   5   4  361.46   17.38
  -3  -5   4  371.21   19.76
   3   5   4  359.15   17.11
  -3  -5   4  366.34   18.93
  -3   5  -4  401.32   16.81
  -3  -5   4  360.90   19.44
  -3   5  -4  378.32   16.05
  -3  -5   4  360.85   18.96
  -3  -5   5 1626.05   65.26
  -3  -5   5 1735.12   64.97
  -3   5  -5 1790.33   61.74
  -3  -5   5 1685.89   65.33
  -3  -5   5 1743.86   65.00
  -3  -5   5 1582.54   63.76
   3   5   5 1698.10   62.45
  -3  -5   6  366.46   20.39
  -3  -5   6  355.65   19.48
   3  -5  -6  365.45   15.00
   3   5   6  410.46   17.63
  -3   5  -6  403.17   16.27
  -3  -5   6  369.68   20.23
  -3  -5   6  366.66   19.40
  -3  -5   7  368.35   20.83
  -3  -5   7  397.54   20.64
  -3  -5   7  355.26   21.20
   3  -5  -7  376.10   15.49
  -3   5  -7  451.36   16.60
   3   5   7  444.61   18.24
   3  -5  -7  365.36   19.79
  -3  -5   7  382.04   20.16
  -3   5  -8  477.29   18.95
  -3  -5   8  508.60   24.83
  -3  -5   8  528.03   25.10
  -3  -5   8  484.93   23.35
  -3  -5   8  487.74   24.44
   3   5   8  494.03   20.95
  -3   5  -9 1422.75   53.07
  -3  -5   9 1560.25   59.94
  -3  -5   9 1574.20   59.77
  -3   5  -9 1543.25   53.57
  -3  -5   9 1525.63   59.23
  -3  -5   9 1548.79   58.15
   3   5   9 1573.80   55.49
  -3  -5  10  173.90   15.47
  -3  -5  10  184.32   15.16
   3   5  10  206.02   11.29
  -3  -5  10  191.23   13.60
  -3  -5  10  186.05   15.86
  -3   5 -10  200.44    9.98
  -3  -5  11  183.28   15.41
  -3  -5  11  212.34   15.88
  -3   5 -11  149.14    9.69
  -3  -5  11  168.05   12.69
  -3  -5  11  182.94   15.95
   3   5  11  141.64    9.93
  -3  -5  12  517.81   26.93
  -3  -5  12  489.26   27.91
  -3  -5  12  550.62   27.68
  -3  -5  12  525.60   24.58
  -3  -5  12  460.38   26.91
   3   5  12  581.19   22.06
   3  -5 -12  509.84   20.58
   3  -5 -13  558.93   21.72
  -3  -5  13  546.52   26.11
  -3  -5  13  600.83   30.64
  -3  -5  13  518.92   29.17
  -3  -5  13  567.10   30.07
   3   5  13  638.62   23.55
  -3  -5  14    4.86   12.08
  -3  -5  14   10.76    8.79
   3  -5 -14   20.68    9.70
  -3  -5  14   33.24   13.44
   3   5  14   22.58    6.03
   3  -5 -14   20.16    3.23
   3  -5 -15  464.02   22.62
  -3  -5  15  427.81   27.21
  -3  -5  15  429.79   21.59
  -3  -5  15  479.23   26.22
   3   5  15  415.81   18.17
   3  -5 -16  556.97   26.29
  -3   5 -16  557.98   24.64
  -3  -5  16  513.37   29.19
   3   5  16  565.14   21.80
   3  -5 -17   74.89   12.71
  -3   5 -17  134.69   11.20
  -3  -5  17   67.03   15.77
   3   5  17  143.56    8.00
  -3  -5  17   88.87   18.08
  -3  -5  18   28.12   14.57
   3  -5 -18   27.15   11.84
  -3  -5  18   25.85   16.59
  -3   5 -18   42.56    8.77
  -3  -5  19  538.90   30.96
  -3   5 -19  565.53   24.33
   3  -5 -19  601.27   28.54
  -3  -5  20  150.15   18.90
   3  -5 -20  191.65   16.83
  -3   5 -20  177.05   12.23
  -3  -5  20  127.34   22.12
  -3  -5  21   23.11   16.00
   3  -5 -21   27.52   13.87
  -3   5 -21   14.47    8.13
  -3  -5  21   23.91   20.09
  -3  -5  22   54.03   17.10
  -3   5 -22   46.72    8.47
   3   5  22   67.30    9.34
  -3  -5  22   40.63   19.83
  -3  -5  23  452.75   34.67
   3  -5 -23  492.16   25.84
  -3  -5  23  439.72   29.56
   3   5  23  446.22   20.40
  -3  -5  24   90.75   23.07
   3  -5 -24   87.55   15.47
  -3  -5  24   66.13   19.71
   3  -5 -25  131.12   16.69
  -3  -5  25   68.73   23.86
  -3  -5  25   94.20   19.88
   3  -5 -26   55.51   15.65
  -3  -5  26   43.77   24.14
  -3  -5  26   67.36   20.04
  -3  -5  27  170.65   29.56
   3   5  27  207.13   24.49
  -3  -5  27  264.46   24.74
   3  -5 -27  200.84   19.10
  -3  -5  28   16.34   26.45
  -3  -5  28   24.27   19.78
   3   5  28   30.26   20.42
   3   5  29   72.38   21.62
  -3   6  30   80.48   28.63
  -3   6  29   75.61   27.15
  -3   6  28  117.66   26.80
  -3   6  27   16.28   24.79
  -3   6  26   80.32   25.21
  -3   6  25   63.42   24.09
  -3   6  24   63.60   23.30
  -3   6  24   51.97   10.98
  -3   6  23   18.34   20.75
  -3   6  23   30.99   11.03
  -3  -6 -22  216.85   16.64
  -3   6  22  191.88   25.62
  -3   6  22  175.24   14.89
  -3  -6 -21  502.91   25.66
  -3   6  21  546.52   34.21
  -3   6  21  476.26   24.39
  -3  -6 -20   50.36   12.86
  -3   6  20   57.62   20.51
  -3   6  20   57.73   12.43
   3   6 -20   66.33   12.30
   3   6 -20   64.06   15.51
   3   6 -19  362.43   19.76
  -3   6  19  351.45   27.55
  -3   6  19  313.68   19.93
   3   6 -19  357.64   23.35
   3   6 -18  168.53   14.22
   3   6 -18  134.94   17.38
  -3   6  18  143.26   20.96
  -3  -6 -18  166.16   14.72
   3  -6  17  517.38   23.41
   3   6 -17  534.62   28.77
   3   6 -17  531.91   25.08
  -3   6  17  507.52   31.95
  -3  -6 -17  548.25   26.52
   3  -6  16   16.07    8.76
   3   6 -16   69.64   14.35
  -3  -6 -16   21.30   12.32
   3   6 -16   52.31   10.94
  -3   6  16   32.25   15.96
  -3  -6 -16   22.43   11.05
   3  -6  15  570.37   25.04
  -3   6  15  526.00   32.00
   3   6 -15  537.73   29.20
  -3  -6 -15  629.77   28.43
  -3  -6 -15  603.63   27.91
   3   6 -15  570.77   26.49
  -3  -6 -14  134.06   13.86
   3  -6  14  111.58   10.58
   3   6 -14   97.89   11.96
  -3   6  14   96.14   15.68
  -3  -6 -14  103.25   12.53
   3   6 -14  109.01   14.27
  -3  -6 -13  825.40   38.42
   3   6 -13  889.24   38.43
   3  -6  13  831.11   34.12
   3   6 -13  848.11   35.35
  -3  -6 -13  847.19   36.49
  -3   6  13  848.79   38.96
  -3  -6 -13  865.03   37.02
  -3  -6 -12   79.52   11.95
   3   6 -12  111.64   13.91
   3  -6  12  100.41   10.70
  -3  -6 -12   83.26   12.49
  -3  -6 -12   98.45   14.69
  -3   6  12   82.35   14.07
  -3   6  11 1411.57   55.99
   3   6 -11 1333.69   55.71
  -3   6  11 1369.25   58.03
  -3  -6 -11 1395.81   54.99
  -3  -6 -11 1396.42   55.78
   3   6 -10  451.79   24.73
  -3  -6 -10  448.12   24.20
  -3  -6 -10  496.92   25.36
  -3   6  10  462.39   27.08
  -3  -6 -10  480.30   24.05
  -3  -6  -9  684.18   26.77
  -3   6   9  691.17   33.22
  -3  -6  -9  687.95   31.99
  -3  -6  -9  705.00   31.54
  -3  -6  -9  694.47   31.45
   3   6  -9  667.94   31.79
  -3  -6  -8  108.82    8.32
  -3   6   8   99.40   14.25
  -3  -6  -8  115.24   12.02
  -3  -6  -8   96.19   12.53
  -3  -6  -8   91.14   12.18
  -3  -6  -7 1474.16   59.49
  -3  -6  -7 1552.50   58.01
  -3  -6  -7 1567.73   56.33
  -3  -6  -7 1548.04   59.75
  -3   6   7 1364.75   60.45
  -3  -6  -7 1605.10   60.15
  -3  -6  -6  164.79   14.51
  -3  -6  -6  170.96   12.32
  -3   6   6  203.42   15.71
  -3  -6  -6  184.87   11.46
  -3  -6  -6  165.76   13.88
   3   6  -6  184.93    8.11
  -3  -6  -5  179.84   12.50
  -3  -6  -5  178.22   14.47
  -3  -6  -5  166.58   11.39
  -3  -6  -5  178.92   13.86
  -3  -6  -4  173.95   14.56
  -3  -6  -4  200.95   13.46
  -3  -6  -4  204.91   12.56
  -3  -6  -3  644.19   29.79
  -3  -6  -3  672.72   31.18
  -3  -6  -3  694.32   29.38
  -3  -6  -2  675.53   30.13
  -3  -6  -2  700.00   31.49
   3   6  -2  657.39   29.47
  -3  -6  -2  742.30   29.96
   3   6  -1  187.84   12.97
  -3  -6  -1  214.51   14.74
  -3  -6  -1  208.43   13.69
  -3  -6  -1  201.38   13.45
  -3  -6   0  359.24   19.36
   3  -6   0  372.53   17.24
  -3  -6   0  372.88   19.64
   3   6   0  400.50   18.22
  -3  -6   0  346.73   20.09
   3   6   1  184.40   11.27
  -3  -6   1  159.98   12.54
  -3  -6   1  148.99   12.77
   3  -6  -1  148.28    9.57
  -3  -6   2  634.17   29.56
  -3  -6   2  670.62   28.99
   3   6   2  704.28   27.84
  -3  -6   2  673.97   30.65
  -3   6  -2  662.43   24.68
   3   6   2  662.05   28.65
  -3  -6   2  640.54   30.41
  -3  -6   3  678.98   30.91
   3   6   3  680.03   27.74
  -3  -6   3  732.15   30.08
  -3   6  -3  668.92   28.27
  -3   6  -3  649.85   25.49
  -3  -6   3  674.43   30.27
   3   6   3  654.16   28.90
  -3  -6   3  703.90   30.89
   3   6   4  189.68   11.75
  -3  -6   4  187.10   13.03
  -3  -6   4  179.41   14.68
  -3  -6   4  218.03   13.95
  -3   6  -4  202.08   12.16
  -3  -6   4  220.05   15.19
   3   6   4  184.42   13.25
  -3  -6   4  196.72   14.62
  -3  -6   5  162.77   14.49
  -3  -6   5  174.12   14.31
   3   6   5  148.67   10.52
  -3  -6   5  165.47   13.37
   3  -6  -5  147.51   11.17
  -3   6  -5  150.64   10.49
  -3  -6   5  162.38   12.45
  -3  -6   5  126.00   12.78
  -3  -6   5  150.88   13.35
  -3  -6   6  171.83   14.91
   3  -6  -6  172.13   12.69
  -3  -6   6  152.86   13.11
   3  -6  -6  155.39    7.37
  -3  -6   6  163.90   13.66
   3   6   6  152.00   10.56
  -3   6  -6  140.82    9.88
  -3  -6   6  167.77   14.37
  -3  -6   6  175.81   13.66
  -3  -6   7 1406.13   55.78
  -3  -6   7 1562.81   56.11
  -3   6  -7 1548.45   51.07
  -3  -6   7 1358.79   54.38
  -3  -6   7 1317.52   55.65
  -3  -6   7 1464.34   55.21
   3  -6  -7 1314.60   48.44
  -3  -6   8  160.68   15.25
  -3   6  -8  132.79    8.74
  -3  -6   8  150.04   13.41
  -3  -6   8  150.40   13.80
  -3  -6   8  149.15   14.17
  -3  -6   8  150.72   12.95
  -3  -6   9  676.02   31.22
  -3  -6   9  646.49   31.22
  -3   6  -9  622.32   24.29
  -3  -6   9  654.63   30.50
  -3  -6   9  565.35   30.68
  -3  -6   9  673.32   29.83
  -3  -6  10  426.29   23.55
  -3  -6  10  341.22   21.61
  -3   6 -10  373.81   14.88
  -3   6 -10  380.39   14.76
  -3  -6  10  357.57   22.37
  -3  -6  10  380.83   20.93
  -3  -6  11 1327.31   52.08
  -3  -6  11 1156.63   51.91
  -3  -6  11 1217.77   49.62
  -3  -6  11 1280.47   51.59
  -3   6 -11 1222.71   44.51
  -3  -6  12  104.60   14.57
  -3  -6  12   62.11   14.33
  -3   6 -12   72.40    7.42
  -3  -6  12   57.85   11.20
  -3  -6  12   75.79   13.59
  -3  -6  13  850.14   35.29
  -3  -6  13  853.55   38.19
  -3  -6  13  808.47   37.98
   3  -6 -13  779.88   29.62
  -3  -6  13  768.29   38.13
  -3  -6  14   94.63   16.27
  -3  -6  14  116.94   16.40
   3  -6 -14  108.12   11.94
   3  -6 -14   86.07    5.26
  -3  -6  14  114.63   12.72
   3  -6 -15  482.33   23.57
  -3  -6  15  477.50   23.90
  -3  -6  15  437.83   29.09
  -3  -6  15  435.73   27.33
  -3  -6  16   26.13   14.71
  -3  -6  16   31.57   10.53
  -3  -6  16   18.28   15.65
   3  -6 -16   32.68   10.95
   3  -6 -17  635.73   28.22
  -3  -6  17  579.30   34.07
  -3  -6  17  572.20   32.62
  -3  -6  17  536.99   27.06
   3  -6 -18  164.99   15.11
  -3  -6  18  138.51   19.52
  -3  -6  18  163.85   21.69
  -3   6 -18  155.92   13.32
  -3   6 -19  345.19   18.24
   3  -6 -19  335.71   20.67
  -3  -6  19  286.60   27.48
  -3  -6  19  310.87   25.08
  -3   6 -20   49.02   10.33
   3  -6 -20   59.68   13.57
  -3  -6  20   21.70   19.71
  -3  -6  20   54.41   18.68
   3  -6 -21  588.92   28.28
  -3  -6  21  539.41   36.16
  -3   6 -21  496.07   23.80
  -3  -6  21  509.97   32.28
  -3   6 -22  253.70   14.91
   3   6  22  223.74   15.35
  -3  -6  22  227.96   24.42
  -3  -6  22  234.17   28.71
  -3  -6  23    2.72   18.60
  -3  -6  23    1.21   21.66
   3  -6 -24   52.89   14.91
  -3  -6  24   47.67   24.68
  -3  -6  24   61.33   20.24
  -3  -6  25   40.08   25.71
   3  -6 -25   42.83   14.86
  -3  -6  25   73.02   21.56
   3  -6 -26   46.79   15.26
  -3  -6  26   -1.33   25.37
  -3  -6  26   18.58   21.47
  -3  -6  27   19.21   24.38
  -3  -6  27   15.92   20.73
   3   6  28   70.71   22.77
  -3  -6  28   86.79   23.14
   3   6  29   49.52   22.64
  -3   7  28    1.17   26.98
  -3   7  27   16.31   26.75
  -3   7  26   20.76   25.90
  -3   7  25   43.27   26.17
  -3   7  24   22.31   12.66
  -3   7  24   33.38   23.37
  -3   7  23   29.23   12.96
  -3   7  23   31.85   23.39
  -3   7  22  111.20   24.35
  -3   7  22   77.06   14.12
  -3   7  21  166.54   16.58
  -3   7  21  186.33   24.74
  -3  -7 -20  337.87   22.22
  -3   7  20  393.16   30.35
  -3  -7 -20  327.56   21.59
   3   7 -19  222.65   15.86
  -3   7  19  198.35   24.11
   3  -7  18  197.71   14.66
   3   7 -18  201.35   15.94
  -3   7  18  190.12   23.79
  -3  -7 -18  229.61   17.75
   3  -7  17  153.23   13.77
   3   7 -17  205.73   15.27
  -3   7  17  209.37   23.23
  -3  -7 -17  158.37   16.53
   3   7 -16  915.01   36.81
  -3  -7 -16  882.67   38.71
  -3   7  16  822.48   44.29
  -3  -7 -16  922.29   38.44
   3  -7  16  787.79   35.40
   3  -7  15  233.37   15.49
   3   7 -15  228.26   15.82
  -3  -7 -15  212.85   17.51
  -3  -7 -15  242.58   18.09
   3  -7  14  152.68   13.56
   3   7 -14  159.59   13.94
  -3  -7 -14  157.60   15.27
  -3  -7 -14  168.10   15.95
   3  -7  13  427.84   21.92
  -3  -7 -13  470.25   25.03
  -3   7  12 1523.14   64.84
   3  -7  12 1504.74   58.62
  -3  -7 -12 1553.32   61.22
  -3  -7 -12 1568.33   61.97
  -3  -7 -11   62.08    7.03
  -3  -7 -11   71.06   12.88
  -3   7  11   44.88   16.09
  -3  -7 -11   75.55   14.54
  -3  -7 -10  206.32   11.67
  -3  -7 -10  223.32   17.67
  -3   7  10  180.70   19.33
  -3  -7 -10  185.84   17.05
  -3  -7 -10  189.69   16.49
  -3  -7  -9  262.89   19.45
  -3  -7  -9  263.43   14.24
  -3   7   9  283.86   21.22
  -3  -7  -9  294.06   19.48
  -3  -7  -9  276.67   18.98
  -3  -7  -8  942.78   42.39
  -3  -7  -8  973.66   40.18
  -3  -7  -8 1014.26   38.60
  -3  -7  -8 1052.03   42.87
  -3  -7  -8  944.57   42.46
  -3  -7  -7  337.57   21.13
  -3  -7  -7  349.18   17.30
  -3  -7  -7  317.40   18.26
  -3  -7  -7  325.76   20.74
  -3  -7  -6  256.96   16.04
  -3  -7  -6  271.46   18.64
  -3  -7  -6  243.68   17.59
  -3  -7  -6  245.63   14.88
  -3  -7  -5  804.66   35.33
  -3  -7  -5  837.07   32.38
   3   7  -5  739.15   27.09
  -3  -7  -5  853.59   33.53
  -3  -7  -5  794.23   35.33
  -3  -7  -4  622.04   28.95
  -3  -7  -4  657.26   28.38
  -3  -7  -4  656.49   31.23
  -3  -7  -3  131.17   11.52
  -3  -7  -3  106.01   13.88
  -3  -7  -3   99.51   11.43
   3  -7   2  182.40   10.83
  -3  -7  -2  165.17   15.62
   3   7  -2  147.99   12.92
  -3  -7  -2  167.57   13.49
  -3  -7  -2  181.91   13.63
   3  -7   1   31.53    6.15
  -3  -7  -1   -4.39    9.48
  -3  -7  -1   -5.75    9.00
   3   7  -1   18.83    8.42
  -3  -7  -1    2.69    8.45
   3   7  -1   12.10    8.23
  -3  -7   0   55.95   11.42
  -3  -7   0   74.30   11.12
   3   7   0   75.38    9.71
   3  -7   0   63.82    4.62
   3   7   0   71.87    9.71
  -3  -7   0   64.33   10.46
  -3  -7   1   30.30    9.13
  -3  -7   1   29.55   10.24
   3  -7  -1   13.45    4.51
   3   7   1    9.11    7.73
  -3  -7   1   27.27    9.87
   3   7   1   25.44    8.78
  -3  -7   2  143.94   14.42
  -3  -7   2  153.25   12.39
  -3  -7   2  133.08   14.60
   3   7   2  153.97   11.38
  -3  -7   2  130.67   13.68
  -3   7  -2  162.37    7.43
  -3  -7   2  121.00   13.57
   3   7   2  175.93   12.80
  -3  -7   3   78.36   12.06
   3   7   3  125.28   10.16
  -3  -7   3   93.75   13.57
  -3  -7   3   77.17   13.93
  -3   7  -3  132.26    7.20
  -3  -7   3   90.03   10.39
  -3  -7   3  109.70   11.65
   3   7   3  133.28   11.88
   3   7   4  661.52   26.76
  -3  -7   4  603.10   28.04
  -3  -7   4  632.92   29.41
  -3  -7   4  642.34   31.35
   3  -7  -4  626.94   27.81
   3   7   4  669.93   29.26
  -3  -7   4  660.58   30.66
  -3  -7   4  585.08   29.89
  -3  -7   5  906.55   39.52
   3  -7  -5  951.40   36.76
  -3  -7   5  830.31   36.38
  -3  -7   5  921.35   39.33
   3   7   5  835.28   34.44
  -3  -7   5  930.26   37.99
  -3  -7   5  803.69   38.18
  -3  -7   6  325.51   20.61
  -3  -7   6  271.86   17.71
  -3   7  -6  290.09   15.68
  -3  -7   6  319.15   20.23
   3   7   6  278.69   14.99
  -3  -7   6  287.38   19.03
   3   7   6  296.03   16.45
  -3  -7   6  278.50   19.69
  -3  -7   6  282.44   19.13
  -3  -7   7  399.27   22.94
  -3  -7   7  363.65   21.21
  -3  -7   7  320.49   19.92
   3   7   7  347.43   16.89
  -3  -7   7  388.25   21.94
  -3   7  -7  343.24   17.22
   3   7   7  356.18   18.70
  -3  -7   7  300.89   21.72
  -3  -7   8 1039.02   42.88
  -3  -7   8 1055.15   42.29
   3   7   8  962.48   37.09
  -3  -7   8  920.19   40.71
  -3  -7   8  878.56   42.29
  -3   7  -8  928.89   36.66
  -3  -7   8  916.56   41.16
  -3  -7   9  333.88   20.98
  -3  -7   9  343.93   20.94
  -3   7  -9  286.54   13.88
  -3  -7   9  311.35   19.53
   3   7   9  307.36   15.31
   3  -7  -9  259.49   11.56
  -3  -7   9  288.27   21.18
  -3  -7   9  354.48   20.17
  -3  -7  10  218.44   19.02
  -3  -7  10  216.39   17.55
  -3  -7  10  230.08   18.75
  -3   7 -10  186.89   10.49
  -3  -7  10  209.77   16.82
  -3  -7  10  210.19   18.72
  -3  -7  10  225.74   19.01
  -3  -7  11   62.08   12.59
  -3  -7  11   67.31   13.80
  -3  -7  11   51.13   14.57
  -3  -7  11   43.66   13.64
  -3  -7  11   73.31   15.12
  -3   7 -11   41.36    5.38
  -3  -7  12 1443.14   56.92
  -3  -7  12 1535.70   58.80
  -3   7 -12 1287.26   47.58
  -3  -7  12 1450.85   55.12
  -3  -7  12 1306.17   57.34
  -3   7 -13  429.05   18.34
  -3  -7  13  475.22   28.56
  -3  -7  14  160.64   18.69
   3  -7 -14  130.24    7.43
  -3  -7  14  158.23   14.92
  -3   7 -14  136.02    9.64
   3  -7 -15  287.93   17.58
  -3  -7  15  275.85   19.25
  -3  -7  15  252.72   22.83
   3  -7 -16  972.90   38.46
  -3  -7  16  888.68   39.44
  -3  -7  17  142.02   19.77
   3  -7 -17  186.36   15.42
  -3  -7  17  167.76   15.73
   3  -7 -18  227.49   16.70
  -3  -7  18  186.67   22.00
  -3  -7  18  177.17   16.43
   3  -7 -19  215.37   17.17
  -3  -7  19  172.26   16.21
  -3  -7  19  206.92   23.01
  -3  -7  19  197.46   24.99
   3  -7 -20  391.39   21.86
  -3  -7  20  356.73   30.62
  -3  -7  20  358.84   28.25
  -3   7 -20  330.08   20.15
  -3   7 -21  101.34   13.07
  -3  -7  21  150.09   22.89
  -3  -7  21  185.25   25.77
   3  -7 -21  163.73   16.35
  -3  -7  22   74.83   24.95
  -3  -7  22   57.65   20.57
  -3  -7  23   10.02   20.56
  -3  -7  23   22.49   24.44
  -3  -7  24   29.76   26.03
  -3  -7  24   62.44   22.61
  -3  -7  25    5.34   24.25
   3  -7 -25   31.98   15.31
  -3  -7  25   23.30   21.98
  -3  -7  26   33.05   27.35
  -3  -7  26   34.68   22.41
  -3  -7  27  -14.31   23.37
  -3  -7  28   -2.06   23.00
   3   7  28   -4.51   23.94
   3   7  29   26.35   24.13
  -3   8  27    7.46   27.72
  -3   8  26   55.25   27.82
  -3   8  25   96.59   29.13
  -3   8  24  112.17   28.27
  -3   8  23   12.31   14.34
  -3   8  23   57.22   24.60
  -3   8  22  142.16   27.30
  -3   8  22   85.83   16.46
  -3  -8 -21   59.86   15.70
  -3   8  21   93.36   24.14
  -3  -8 -20   98.85   17.27
  -3   8  20  100.51   24.66
  -3  -8 -20   87.66   16.23
  -3  -8 -19  115.69   16.85
  -3   8  19  109.78   23.74
  -3   8  18  199.97   25.49
  -3  -8 -18  250.95   20.43
   3  -8  17  217.03   16.85
  -3   8  17  251.96   26.75
   3   8 -17  235.83   16.93
  -3  -8 -17  243.14   20.23
  -3  -8 -16  295.20   21.96
   3  -8  16  267.96   18.89
   3  -8  15  225.60   16.39
   3   8 -15  192.68   16.08
  -3  -8 -15  187.31   18.45
  -3  -8 -14  433.78   25.65
   3  -8  14  434.68   22.97
   3  -8  13  311.77   19.39
  -3   8  13  314.69   26.36
  -3  -8 -13  289.62   20.90
   3  -8  12  187.88   15.66
  -3   8  12  156.22   21.12
  -3  -8 -12  153.71   10.45
  -3  -8 -12  151.23   16.52
  -3  -8 -11  406.92   18.71
  -3   8  11  358.67   27.51
  -3  -8 -11  420.58   24.46
  -3  -8 -10  513.65   29.04
  -3  -8 -10  550.70   28.82
  -3  -8 -10  565.37   23.98
  -3  -8 -10  521.92   28.68
  -3  -8  -9  343.35   23.72
  -3  -8  -9  421.73   21.28
  -3  -8  -9  382.78   19.43
  -3  -8  -9  445.59   24.38
  -3  -8  -9  394.52   23.90
  -3  -8  -8  599.29   31.36
  -3  -8  -8  628.97   27.39
  -3  -8  -8  637.60   28.49
  -3  -8  -8  600.04   31.02
  -3  -8  -7  332.93   18.38
  -3  -8  -7  380.31   20.23
  -3  -8  -7  347.33   22.68
  -3  -8  -6  516.06   28.02
  -3  -8  -6  507.87   24.40
  -3  -8  -6  513.26   27.87
  -3  -8  -6  533.73   25.78
  -3  -8  -5  194.17   17.53
  -3  -8  -5  176.50   14.02
  -3  -8  -5  181.03   14.71
  -3  -8  -5  174.95   16.33
  -3  -8  -4  334.16   19.34
  -3  -8  -4  353.06   20.16
  -3  -8  -4  366.58   22.83
   3  -8   4  336.33   16.19
  -3  -8  -3  272.92   18.62
  -3  -8  -3  267.99   20.50
  -3  -8  -3  276.00   18.24
   3  -8   3  324.96   15.32
  -3  -8  -2   87.26   12.32
  -3  -8  -2   85.44   12.38
  -3  -8  -2   90.15   14.80
   3  -8   2  108.37    8.14
   3   8  -2   72.70   11.16
  -3  -8  -1  238.32   18.91
  -3  -8  -1  233.46   17.02
  -3  -8  -1  267.66   18.11
   3   8  -1  243.65   15.84
  -3  -8   0  384.33   24.09
  -3  -8   0  404.79   23.07
  -3  -8   0  425.24   23.25
   3   8   0  434.10   21.77
  -3  -8   1  306.13   20.75
  -3  -8   1  284.23   19.30
  -3  -8   1  273.05   19.23
   3  -8  -1  254.52   12.33
   3   8   1  305.56   17.65
  -3  -8   2  128.41   15.19
  -3  -8   2  123.34   15.06
  -3  -8   2  140.71   16.58
   3   8   2  167.32   11.95
  -3  -8   2  148.16   13.47
  -3  -8   2  135.53   11.90
   3   8   2  130.69   11.96
   3   8   2  141.96   13.56
   3  -8  -2  126.29    8.45
  -3  -8   2  139.11   15.36
  -3  -8   3  269.42   20.37
  -3  -8   3  300.11   20.28
  -3  -8   3  306.07   21.07
  -3  -8   3  327.03   17.41
   3  -8  -3  330.70   17.35
   3   8   3  298.66   15.95
  -3  -8   3  344.64   19.03
   3  -8  -3  303.80   14.15
   3   8   3  278.44   16.60
  -3   8  -3  262.70   12.32
  -3  -8   3  287.58   20.60
   3   8   3  313.56   18.27
  -3  -8   4  328.27   21.88
  -3  -8   4  358.84   22.65
  -3  -8   4  342.33   18.73
  -3  -8   4  340.15   20.39
  -3  -8   4  365.47   22.22
   3   8   4  348.05   17.10
   3   8   4  311.87   17.83
  -3   8  -4  319.78   14.55
  -3  -8   5  186.38   17.31
  -3  -8   5  199.66   18.06
  -3  -8   5  183.72   17.49
  -3  -8   5  174.19   14.50
   3   8   5  189.09   12.33
  -3  -8   5  183.34   16.04
   3   8   5  193.37   13.73
  -3  -8   6  529.21   29.01
   3   8   6  560.51   23.01
  -3  -8   6  492.09   26.56
  -3  -8   6  445.50   25.30
  -3  -8   6  509.00   28.00
   3   8   6  594.18   24.80
  -3  -8   6  443.74   27.35
  -3  -8   7  356.32   23.99
   3   8   7  417.39   19.89
  -3  -8   7  326.56   23.64
  -3  -8   7  390.40   22.50
   3   8   7  410.09   18.14
  -3  -8   7  352.22   21.18
  -3  -8   7  312.79   23.36
  -3  -8   7  298.47   22.23
  -3  -8   8  751.75   33.83
  -3  -8   8  700.05   32.14
  -3  -8   8  614.36   30.65
   3   8   8  614.96   26.13
  -3   8  -8  551.31   26.57
  -3  -8   8  640.01   33.08
  -3  -8   8  678.75   32.14
  -3  -8   9  461.95   26.49
  -3   8  -9  387.82   19.23
  -3  -8   9  389.98   23.89
  -3  -8   9  430.84   25.31
   3   8   9  433.77   19.22
  -3  -8   9  396.59   26.46
  -3  -8   9  429.37   24.67
   3   8  10  598.00   24.80
  -3  -8  10  531.64   31.15
  -3   8 -10  576.39   24.21
  -3  -8  10  518.39   31.32
  -3  -8  10  679.97   32.31
  -3  -8  10  572.75   30.16
  -3  -8  10  632.70   30.68
  -3  -8  11  459.42   26.84
  -3  -8  11  436.60   25.82
   3   8  11  504.87   19.64
  -3  -8  11  411.24   26.91
   3  -8 -11  359.15   16.06
  -3   8 -11  449.93   17.96
  -3  -8  11  435.60   25.55
  -3  -8  12  144.04   18.38
  -3  -8  12  195.70   19.80
  -3   8 -12  135.24    8.28
  -3  -8  12  202.08   17.24
   3  -8 -12  133.80    8.49
   3   8  12  161.27   11.15
  -3  -8  13  286.46   23.97
   3   8  13  314.52   15.56
   3  -8 -13  274.76   13.42
  -3  -8  13  292.57   20.98
  -3  -8  13  278.08   22.95
  -3  -8  14  389.06   27.65
   3  -8 -14  291.78   14.70
  -3  -8  14  407.93   22.97
  -3   8 -14  302.08   12.85
  -3  -8  14  291.06   24.89
   3  -8 -15  187.15   11.90
  -3  -8  15  177.14   22.50
  -3  -8  15  184.60   21.48
  -3  -8  15  200.99   18.50
  -3   8 -15  218.22   10.80
   3  -8 -15  224.68   15.81
  -3  -8  16  312.21   21.73
  -3  -8  16  333.43   26.99
  -3   8 -16  256.18   14.31
   3  -8 -16  401.45   19.63
  -3  -8  16  335.45   28.10
   3  -8 -17  232.58   16.32
  -3  -8  17  223.48   24.06
  -3  -8  17  194.36   18.55
  -3   8 -17  209.82   12.94
   3  -8 -18  265.84   17.61
  -3  -8  18  191.59   18.86
  -3  -8  18  248.84   25.57
  -3   8 -18  215.26   14.32
  -3  -8  19  115.59   22.69
   3  -8 -19  135.52   14.68
  -3  -8  19  125.17   16.57
  -3  -8  20  109.80   22.60
   3  -8 -20   89.84   14.16
  -3  -8  20   85.58   15.46
  -3   8 -21   79.26   13.87
   3  -8 -21  104.46   14.55
  -3  -8  21  111.18   23.57
  -3  -8  22   50.79   22.52
  -3  -8  23   43.73   24.87
  -3  -8  23   62.19   23.84
  -3  -8  24  136.25   26.07
  -3  -8  24  145.19   30.26
  -3  -8  25  157.71   27.17
  -3  -8  25   86.46   28.81
  -3  -8  26   58.75   25.33
  -3  -8  27   20.01   24.16
  -3  -8  28   47.79   26.75
   3   8  29   38.84   26.50
  -3   9  25    5.12   29.37
  -3   9  24   65.40   27.76
  -3   9  23   76.82   28.58
  -3   9  23   76.57   18.64
  -3   9  22  147.60   28.16
  -3  -9 -22  150.78   19.20
  -3  -9 -21   20.03   15.96
  -3   9  21  -30.04   25.20
  -3   9  20  117.18   27.90
  -3  -9 -20   90.78   17.77
  -3   9  19  159.30   26.29
  -3  -9 -19  157.99   19.60
  -3  -9 -18   61.86   16.80
  -3   9  18   72.96   23.88
  -3  -9 -17   30.80   16.07
  -3  -9 -16   28.93   15.79
   3   9 -16   63.92   13.04
  -3  -9 -15   84.70   17.23
   3  -9  15   96.65   14.71
  -3   9  14  156.04   24.22
   3  -9  14  190.17   17.17
  -3  -9 -14  175.03   19.41
  -3  -9 -13  209.39   12.55
   3  -9  13  190.83   17.62
  -3   9  13  171.27   24.02
  -3  -9 -13  238.95   20.62
  -3  -9 -12   73.44   16.24
   3  -9  12   59.71   14.26
  -3  -9 -12   71.82    9.81
  -3   9  12   32.22   18.40
  -3  -9 -11  123.67   16.89
  -3  -9 -11  116.31   11.57
  -3  -9 -10  211.33   14.17
  -3  -9 -10  187.59   15.28
  -3  -9 -10  166.15   18.16
  -3  -9  -9  385.27   26.07
  -3  -9  -9  390.01   21.09
  -3  -9  -9  421.90   25.71
  -3  -9  -8  328.36   19.38
  -3  -9  -8  272.43   22.08
  -3  -9  -8  286.86   17.47
  -3  -9  -8  255.10   21.52
  -3  -9  -7  172.98   18.55
   3  -9   7  172.35   11.02
  -3  -9  -7  189.71   18.90
  -3  -9  -7  200.09   15.93
  -3  -9  -7  166.32   14.60
  -3  -9  -6  513.24   29.42
  -3  -9  -6  481.21   25.18
  -3  -9  -6  476.34   28.95
  -3  -9  -6  566.17   26.71
   3  -9   6  514.82   21.69
  -3  -9  -5  344.01   24.44
   3  -9   5  419.44   18.30
  -3  -9  -5  368.87   24.85
  -3  -9  -5  340.63   21.27
  -3  -9  -5  435.13   23.26
   3   9  -5  429.92   22.14
   3  -9   4  257.49   13.73
  -3  -9  -4  251.83   17.91
  -3  -9  -4  286.70   19.03
  -3  -9  -4  244.83   21.02
   3   9  -4  275.84   17.79
  -3  -9  -3   54.74   15.33
  -3  -9  -3   74.40   13.19
  -3  -9  -3   88.66   13.95
   3   9  -3  104.34   12.43
  -3  -9  -2  674.77   33.34
  -3  -9  -2  669.78   31.63
   3   9  -2  607.91   23.50
   3   9  -2  696.39   29.55
  -3  -9  -2  595.16   30.40
  -3  -9  -1  374.56   26.51
  -3  -9  -1  448.99   25.54
  -3  -9  -1  394.64   24.54
  -3  -9   0  836.45   42.00
  -3  -9   0  919.47   40.48
  -3  -9   0  856.76   41.02
   3   9   0  984.25   38.99
   3  -9  -1  578.98   24.60
  -3  -9   1  521.62   28.33
  -3  -9   1  547.05   29.24
   3   9   1  533.08   26.34
  -3  -9   2  674.71   35.41
  -3  -9   2  761.10   30.93
  -3  -9   2  692.50   33.95
   3   9   2  685.39   30.67
  -3  -9   2  689.08   35.14
   3  -9  -2  701.73   27.46
   3   9   2  702.90   32.32
  -3  -9   2  751.21   36.04
  -3  -9   3   97.33   11.70
  -3  -9   3  123.06   13.75
  -3  -9   3   74.70   14.98
  -3  -9   3   83.49   14.40
  -3   9  -3   49.42    4.96
   3   9   3   75.32   10.65
  -3  -9   3   60.85   14.54
   3  -9  -3   85.68    8.26
  -3  -9   4  210.92   19.81
  -3  -9   4  234.32   18.28
  -3  -9   4  234.76   16.64
  -3  -9   4  268.12   20.71
  -3   9  -4  257.38   11.70
   3  -9  -4  228.67   10.70
   3   9   4  274.88   14.97
   3   9   4  288.18   16.20
  -3  -9   4  267.77   21.16
   3  -9  -4  251.34   13.44
  -3  -9   5  338.21   24.41
  -3  -9   5  387.43   21.55
   3   9   5  420.45   19.05
  -3  -9   5  372.98   24.55
  -3  -9   5  379.91   22.87
   3   9   5  388.10   19.93
   3  -9  -5  347.85   17.84
  -3  -9   6  388.50   23.29
  -3  -9   6  468.38   25.33
  -3  -9   6  387.12   25.62
   3   9   6  454.98   20.26
   3   9   6  484.61   22.33
   3  -9  -6  396.37   20.11
  -3  -9   7  149.70   17.36
   3   9   7  216.90   12.79
  -3  -9   7  165.48   16.23
  -3  -9   7  183.94   18.76
  -3  -9   8  330.10   21.73
  -3  -9   8  327.36   22.76
   3   9   8  346.90   16.55
   3   9   9  447.45   19.54
  -3  -9   9  467.98   27.06
  -3   9  -9  418.46   21.23
  -3  -9   9  432.75   28.70
  -3  -9   9  435.43   25.56
  -3  -9   9  382.86   26.10
  -3  -9  10  115.66   19.10
  -3   9 -10  163.80   12.64
  -3  -9  10  172.98   19.49
   3   9  10  162.83   11.25
  -3  -9  10  169.70   17.39
  -3  -9  10  176.34   18.70
  -3  -9  11  134.56   17.11
  -3   9 -11  124.83   10.54
  -3  -9  11  103.00   18.31
  -3  -9  11  109.28   18.74
   3   9  11  151.51   10.53
  -3   9 -12   90.82    8.60
  -3  -9  12   69.54   17.99
  -3  -9  12   48.49   17.40
   3   9  12   93.23    9.06
  -3  -9  12   77.92   16.22
   3   9  13  219.89   11.88
  -3  -9  13  162.90   21.98
  -3   9 -13  162.90    9.73
  -3  -9  13  193.07   20.99
  -3  -9  13  174.60   19.01
  -3  -9  14  121.71   21.00
   3   9  14  170.75   10.74
  -3  -9  14  125.75   21.43
   3  -9 -14  125.55    8.75
   3  -9 -14  122.93    8.94
  -3  -9  14  177.44   18.90
  -3  -9  15   74.93   16.42
   3  -9 -15   57.58    4.60
   3  -9 -15   47.38    4.68
  -3  -9  15   86.63   21.73
  -3  -9  15  100.33   20.29
   3  -9 -15   91.66   12.58
   3  -9 -16   56.80   11.82
  -3  -9  16   55.43   21.08
  -3  -9  16   98.68   22.47
  -3  -9  16   45.74   16.12
  -3  -9  17   33.72   21.66
   3  -9 -17   12.68   11.41
  -3   9 -17   21.86    5.96
  -3  -9  17    2.15   14.85
  -3  -9  17   40.23   20.09
  -3  -9  18   65.24   22.58
   3  -9 -18   74.36   12.84
  -3  -9  18   42.41   15.90
  -3  -9  18  101.33   24.06
   3  -9 -19  144.17   15.19
  -3  -9  19  171.64   27.47
  -3  -9  19  141.61   24.88
  -3  -9  19  153.77   18.66
  -3  -9  20   70.65   22.89
   3  -9 -20   75.31   13.74
  -3  -9  20   39.17   25.83
  -3  -9  20   80.30   16.96
  -3  -9  21   -0.64   15.27
  -3  -9  21   26.51   23.22
  -3  -9  22  159.64   27.42
  -3  -9  23   76.52   25.64
  -3  -9  24   92.34   26.45
  -3  -9  25   -4.75   25.27
  -3  -9  26   63.10   26.88
  -3  10  23  111.00   30.06
  -3 -10 -22   90.76   19.84
  -3  10  22   45.12   28.22
  -3  10  21  140.27   29.13
  -3 -10 -21   64.56   19.85
  -3  10  20   84.54   27.74
  -3 -10 -20  130.21   20.80
  -3  10  19   60.03   26.99
  -3 -10 -19   68.68   18.42
  -3 -10 -18   30.28   18.29
  -3 -10 -17   -2.35   17.15
  -3 -10 -16   55.29   18.53
  -3 -10 -15   60.05   17.99
  -3  10  15   64.23   24.02
  -3 -10 -14    5.04    8.58
  -3  10  14  -13.64   21.95
  -3 -10 -14   13.92   16.71
  -3 -10 -13   50.74   10.33
  -3  10  13   28.88   21.11
  -3 -10 -13   61.11   18.07
  -3 -10 -12  154.47   19.67
  -3 -10 -12  120.47   12.53
  -3 -10 -11   92.92   18.22
  -3 -10 -11   91.48   12.45
   3 -10  11   85.56    8.11
  -3 -10 -10  264.58   17.66
  -3 -10 -10  274.80   19.09
   3 -10  10  278.14   13.36
  -3 -10 -10  272.95   22.98
   3 -10   9  120.41    8.97
  -3 -10  -9  126.00   14.01
  -3 -10  -9  120.56   14.69
  -3 -10  -9  103.47   17.91
  -3 -10  -8  108.74   18.75
   3 -10   8  127.03    9.48
  -3 -10  -8  152.89   14.79
  -3 -10  -8  166.18   16.18
  -3 -10  -7  285.18   23.72
   3 -10   7  274.61   14.12
  -3 -10  -7  300.89   19.12
  -3 -10  -7  272.18   19.88
   3  10  -7  320.97   20.03
  -3 -10  -6  265.30   22.72
  -3 -10  -6  302.52   19.58
  -3 -10  -6  335.56   20.98
   3 -10   6  290.93   14.73
   3  10  -6  291.65   19.35
  -3 -10  -5  187.61   19.62
   3  10  -5  212.51   16.64
  -3 -10  -5  176.13   17.00
  -3 -10  -5  205.03   17.61
   3 -10   5  199.99   12.03
  -3 -10  -4   70.20   14.12
   3 -10   4  107.83    9.38
  -3 -10  -4   88.88   14.97
   3  10  -4   87.29   13.01
  -3 -10  -3  348.43   22.22
  -3 -10  -3  359.65   23.12
   3  10  -3  342.14   20.77
  -3 -10  -2  577.79   30.43
   3  10  -2  628.35   28.48
  -3 -10  -1  424.19   27.62
  -3 -10  -1  478.49   26.40
   3  10  -1  416.12   17.56
  -3 -10  -1  466.09   26.66
  -3 -10   0   68.73   14.84
  -3 -10   0   83.02   16.20
  -3 -10   0   77.24   15.66
   3  10   0   71.70    7.55
   3  10   0   89.03   12.90
  -3 -10   1  476.84   28.05
   3  10   1  519.56   24.33
  -3 -10   1  482.25   27.93
   3  10   1  464.82   20.66
   3  10   1  530.13   26.08
  -3 -10   2  547.05   25.22
  -3 -10   2  467.14   30.41
  -3 -10   2  581.28   30.87
   3 -10  -2  494.48   21.37
   3  10   2  556.09   25.33
  -3 -10   3  335.11   25.09
  -3 -10   3  407.11   21.08
  -3 -10   3  361.02   22.24
   3 -10  -3  341.80   15.46
   3  10   3  415.00   20.64
  -3 -10   3  413.96   25.47
   3  10   4  100.97   12.18
  -3 -10   4  106.18   17.09
   3 -10  -4   67.62    4.94
  -3 -10   4  104.05   13.00
  -3 -10   4   84.20   17.27
  -3 -10   4  121.56   14.78
   3 -10  -4   88.34    9.64
  -3  10  -4   61.09    5.96
  -3 -10   5  159.59   19.83
  -3 -10   5  189.89   20.28
  -3 -10   5  200.06   16.89
  -3 -10   5  222.63   18.02
   3  10   5  196.62   14.83
  -3  10  -5  179.27   10.53
   3 -10  -5  204.37   12.92
  -3 -10   6  248.84   23.08
  -3 -10   6  289.27   19.75
   3  10   6  275.18   17.46
  -3 -10   6  288.04   20.86
  -3 -10   6  253.18   23.67
   3 -10  -6  278.94   15.97
  -3 -10   7  266.34   19.88
  -3 -10   7  286.89   21.39
  -3 -10   7  229.19   22.76
   3 -10  -7  257.28   15.74
  -3 -10   8  118.15   16.72
  -3 -10   8  106.91   18.23
  -3 -10   8  118.86   16.37
   3 -10  -8  107.39   12.30
  -3 -10   9   81.31   16.84
  -3  10  -9   90.51   12.51
  -3 -10   9  102.69   18.05
   3 -10  -9   95.46   12.76
  -3 -10  10  265.85   23.08
  -3  10 -10  217.10   15.81
   3  10  10  267.00   13.49
  -3 -10  10  214.85   24.32
   3  10  11  101.88    9.38
  -3 -10  11  139.87   20.43
  -3 -10  11   91.84   20.22
  -3  10 -11  109.85   11.74
  -3 -10  11   97.96   18.54
  -3 -10  12  151.56   19.98
  -3 -10  12  177.83   22.08
  -3  10 -12  123.52   11.21
  -3 -10  12  148.35   21.23
  -3 -10  13    3.21   19.03
  -3  10 -13   10.11    7.69
  -3 -10  13   -7.30   17.85
  -3 -10  13   17.86   16.50
   3 -10 -14    8.45    7.34
  -3 -10  14   19.71   20.51
  -3 -10  14    2.85   19.05
  -3 -10  14   -5.06   16.17
  -3 -10  15   63.89   17.24
  -3 -10  15   75.29   20.67
   3 -10 -15   65.10   12.01
  -3 -10  15   41.35   20.77
   3 -10 -15   25.80    6.06
  -3 -10  16   39.75   18.02
  -3 -10  16   27.41   21.60
  -3 -10  16   31.00   21.59
   3 -10 -16   50.80   11.87
  -3 -10  17   39.56   22.31
  -3 -10  17   36.59   22.59
  -3 -10  17   27.87   17.95
   3 -10 -17   30.41   11.63
  -3 -10  18   22.45   22.19
   3 -10 -18   22.54   11.70
  -3 -10  18   28.25   17.61
  -3 -10  18   52.66   23.00
   3 -10 -19   88.47   13.11
  -3 -10  19   54.58   25.17
  -3 -10  19   82.89   24.92
  -3 -10  19   57.69   18.63
  -3 -10  20  116.88   27.03
  -3 -10  20  157.61   28.65
  -3 -10  20  106.63   19.94
   3 -10 -20  134.82   14.32
  -3 -10  21   62.77   26.30
  -3 -10  21   79.62   28.67
  -3 -10  22   65.91   25.29
  -3 -10  22  134.99   30.32
  -3 -10  23   82.86   28.83
  -3 -11 -22   60.76   21.42
  -3 -11 -21   29.62   19.83
  -3  11  20    1.33   25.79
  -3 -11 -20   27.18   19.54
  -3 -11 -19  104.41   21.43
  -3 -11 -18  140.84   22.54
  -3 -11 -17   31.67   19.20
  -3 -11 -16   13.09   18.76
  -3  11  16    8.86   25.42
  -3 -11 -15   74.22   19.60
  -3  11  15   69.35   26.34
  -3 -11 -14  202.70   23.11
  -3  11  14  125.78   25.62
   3 -11  13   55.35    4.71
  -3 -11 -13   64.80   19.78
  -3  11  13   52.14   24.43
  -3 -11 -12   54.05   20.01
  -3 -11 -12   54.31   12.26
   3 -11  12   44.32    5.29
   3 -11  11   38.95    5.87
  -3 -11 -11   49.19   13.78
  -3 -11 -11   23.52   18.06
  -3 -11 -11   46.84   12.79
  -3 -11 -10   90.17   13.94
  -3 -11 -10   79.65   14.51
  -3 -11 -10   85.53   19.67
  -3 -11  -9  135.73   20.07
  -3 -11  -9   86.64   14.86
  -3 -11  -9  114.96   16.02
   3  11  -9  125.95   16.38
  -3 -11  -8   54.64   18.72
  -3 -11  -8   64.74   14.77
  -3 -11  -8   66.89   14.03
   3  11  -8   64.14   14.03
  -3 -11  -7   84.75   14.92
  -3 -11  -7   60.82   14.80
  -3 -11  -7   54.18   18.73
   3  11  -7   63.73   13.73
  -3 -11  -6  331.07   26.60
  -3 -11  -6  370.99   23.75
  -3 -11  -6  342.31   22.36
   3  11  -6  344.62   21.57
  -3 -11  -5  203.42   22.28
  -3 -11  -5  205.60   19.51
   3  11  -5  215.06   17.50
  -3 -11  -5  179.39   18.23
  -3 -11  -4  324.54   23.07
  -3 -11  -4  362.75   24.16
   3  11  -4  349.22   21.42
  -3 -11  -3  103.26   16.95
  -3 -11  -3   78.37   16.68
   3  11  -3   86.13   14.07
   3  11  -2  187.21   16.30
  -3 -11  -2  142.86   18.37
  -3 -11  -1  152.13   18.55
  -3 -11  -1   94.28   20.11
   3  11  -1  141.45   15.41
   3  11   0  113.85    8.18
  -3 -11   0   70.46   18.88
   3  11   0   96.34   13.21
   3 -11   0   97.94   10.56
  -3 -11   0  131.63   18.38
  -3 -11   1  147.28   18.98
   3  11   1   91.92    9.03
   3 -11  -1  109.76    9.96
   3  11   1  110.16   13.20
  -3 -11   1   98.70   19.62
  -3 -11   2  198.52   20.72
  -3 -11   2  165.75   21.78
   3 -11  -2  197.70   11.47
   3  11   2  234.02   15.99
   3  11   2  195.93   12.57
  -3 -11   3  110.91   14.18
  -3 -11   3   87.40   18.64
   3  11   3   88.52   10.58
   3  11   3  109.92   12.96
  -3 -11   3  128.98   19.54
   3 -11  -3   71.55    6.99
  -3 -11   4  343.03   22.27
   3  11   4  354.62   19.10
  -3 -11   4  326.24   25.84
  -3 -11   4  319.16   20.51
   3  11   4  286.18   17.19
  -3 -11   5  153.84   17.90
   3  11   5  156.94   13.40
  -3 -11   5  135.19   20.99
  -3 -11   5  174.59   22.24
  -3 -11   5  166.90   16.59
  -3  11  -5  103.60    7.94
   3  11   5  174.31   14.71
   3 -11  -5  150.96   12.35
  -3 -11   6  295.18   26.23
  -3 -11   6  338.54   26.45
   3  11   6  362.93   19.60
  -3 -11   6  314.00   21.98
  -3  11  -6  316.79   14.96
  -3 -11   6  329.10   23.73
   3 -11  -6  309.76   17.84
  -3 -11   7   45.48   18.18
  -3 -11   7   40.09   18.39
  -3 -11   7   58.27   15.53
  -3 -11   7   62.00   16.33
   3  11   7   60.62   12.21
   3 -11  -7   52.82   11.23
  -3 -11   8   15.40   17.21
  -3 -11   8   24.84   15.60
   3 -11  -8   21.30   11.35
  -3 -11   9   68.92   20.22
  -3 -11   9  118.54   19.25
  -3  11  -9  106.81   14.73
   3 -11  -9   97.16   13.12
  -3  11 -10  102.98   13.90
  -3 -11  10   98.76   19.41
  -3 -11  10  133.36   21.21
   3 -11 -10  114.57   14.15
  -3 -11  11   54.31   21.30
  -3 -11  11   34.10   18.48
  -3 -11  11   35.34   19.04
  -3  11 -11   34.69   11.38
  -3 -11  12   39.69   18.86
  -3 -11  12   26.71   20.49
  -3 -11  12   17.09   19.34
  -3  11 -12   33.15   10.45
  -3 -11  13   93.38   24.19
  -3 -11  13   55.15   20.14
   3 -11 -13   59.58   10.19
  -3 -11  13   69.37   19.84
  -3 -11  14  164.77   22.75
  -3 -11  14  172.19   26.19
  -3 -11  14  211.92   25.22
   3 -11 -14  131.44   11.26
  -3 -11  15   69.58   20.17
  -3 -11  15   66.57   24.87
  -3 -11  15   52.48   21.91
   3 -11 -15   42.51   11.82
  -3 -11  16   37.72   22.33
   3 -11 -16   19.49   11.38
  -3 -11  16   49.51   19.50
  -3 -11  16    3.63   24.12
  -3 -11  17   -2.46   24.74
   3 -11 -17   35.60   11.56
  -3 -11  17   -1.76   18.49
  -3 -11  17    7.63   23.64
  -3 -11  18   95.15   26.48
  -3 -11  18  150.12   27.71
  -3 -11  18  120.83   22.20
  -3 -11  19  101.72   27.99
  -3 -11  19   84.09   21.34
  -3 -11  19  101.69   28.07
  -3 -11  20  -13.31   25.65
  -3 -11  20   38.60   26.53
  -3 -11  21   -6.51   26.50
  -3 -11  21   13.75   26.10
  -3 -12 -21   -0.86   22.24
  -3 -12 -20   76.93   23.45
  -3 -12 -19   45.71   22.13
  -3 -12 -18   42.58   21.80
  -3 -12 -17   36.94   22.49
  -3  12  17   44.84   30.14
  -3 -12 -16   46.01   21.38
  -3  12  16   74.67   29.40
  -3  12  15   58.76   26.64
  -3 -12 -15   92.36   23.63
  -3 -12 -14   51.78   21.60
  -3  12  14   47.37   26.95
  -3 -12 -13   76.64   21.89
  -3  12  13   70.26   27.12
  -3 -12 -12  201.08   25.20
   3  12 -12  244.04   20.04
  -3  12  12  219.14   28.96
  -3 -12 -11   50.74   21.60
  -3 -12 -11   35.12   15.06
   3  12 -11   56.81   15.36
  -3 -12 -10   57.61   15.55
  -3 -12 -10   52.97   20.08
   3  12 -10   39.74   14.48
  -3 -12  -9  110.77   16.77
  -3 -12  -9  139.65   17.99
  -3 -12  -9   93.16   22.28
   3  12  -9  145.28   16.44
  -3 -12  -8  185.62   18.23
  -3 -12  -8  146.13   18.18
  -3 -12  -8  148.85   23.66
   3  12  -8  167.36   17.11
  -3 -12  -7   78.58   21.10
  -3 -12  -7  100.00   16.85
  -3 -12  -7  131.17   18.07
   3  12  -7   83.78   14.91
  -3 -12  -6   60.87   20.23
  -3 -12  -6   92.84   17.64
   3  12  -6   60.88   14.17
  -3 -12  -5   49.03   20.19
   3  12  -5   55.65   13.64
  -3 -12  -5   76.21   17.57
  -3 -12  -4  144.27   19.55
   3  12  -4  161.05   16.45
   3 -12   3   51.68   11.89
  -3 -12  -3   21.19   17.35
   3  12  -3   15.79   13.64
   3 -12   2   29.14   11.26
  -3 -12  -2   25.03   17.01
  -3 -12  -1    8.33   19.16
   3 -12   1   16.55    9.83
   3  12  -1   -2.00   12.31
  -3 -12  -1    1.66   16.94
   3 -12   0  177.42   13.06
  -3 -12   0  176.53   23.78
   3  12   0  192.61   16.48
  -3 -12   1   26.22   18.65
  -3 -12   1    8.39   18.91
   3  12   1   29.36   12.36
   3 -12  -1    3.62    7.99
  -3 -12   2   17.11   18.48
  -3 -12   2   38.85   18.88
   3 -12  -2   30.61    7.19
   3  12   2   34.00   12.15
  -3 -12   3   49.14   18.26
   3  12   3   17.78   11.64
  -3 -12   3   24.18   18.28
   3  12   4  159.61   15.05
  -3 -12   4  178.63   17.33
  -3 -12   4  145.63   22.67
  -3 -12   4  139.48   23.39
  -3 -12   5   65.43   20.03
  -3 -12   5   50.01   20.11
  -3 -12   5   70.70   16.05
  -3 -12   5   56.67   15.52
  -3 -12   6   44.37   16.09
  -3 -12   6   51.38   15.64
  -3 -12   6   16.87   19.42
  -3  12  -6   37.15    6.15
  -3 -12   6   40.31   19.37
  -3 -12   7   80.93   21.18
  -3 -12   7  101.86   18.80
  -3 -12   7  115.99   22.44
  -3  12  -7   50.31    8.20
  -3 -12   8  202.83   24.51
  -3 -12   8  195.44   21.45
  -3 -12   8  196.67   26.07
  -3 -12   9  145.75   22.74
  -3 -12   9  134.15   20.59
  -3  12  -9  131.95   16.74
  -3 -12  10   65.46   19.63
  -3 -12  10   59.06   20.61
  -3  12 -10   22.95   13.81
  -3 -12  11   31.54   19.55
  -3 -12  11   50.54   20.89
  -3 -12  12  249.40   28.79
  -3 -12  12  219.33   26.15
  -3 -12  12  243.94   25.84
   3 -12 -12  209.72   15.83
  -3 -12  13   72.58   21.73
   3 -12 -13   57.01   11.41
  -3 -12  13  112.50   26.74
  -3 -12  13   78.96   23.14
  -3 -12  14   73.31   22.65
  -3 -12  14   78.32   25.86
  -3 -12  14   94.14   23.03
  -3 -12  15   82.06   22.77
  -3 -12  15   98.61   25.26
  -3 -12  15  138.91   26.39
  -3 -12  16   61.04   22.32
  -3 -12  16   91.74   25.65
  -3 -12  16   73.71   26.51
  -3 -12  17   63.20   21.86
  -3 -12  17   49.13   26.82
  -3 -12  17   38.59   25.55
  -3 -12  18   39.37   25.04
  -3 -12  18   90.05   26.64
  -3 -12  18   31.11   22.44
  -3 -12  19   15.32   27.34
  -3 -12  19   75.16   22.24
  -3 -13 -20   75.33   24.34
  -3 -13 -19   57.19   23.94
  -3 -13 -18   28.95   23.38
  -3 -13 -17   17.71   22.66
  -3 -13 -16  222.41   28.37
  -3 -13 -15   22.33   23.70
  -3  13  15   54.77   30.15
   3  13 -15   71.17   17.66
  -3  13  14   41.60   27.13
  -3 -13 -14   57.51   24.16
   3  13 -14   40.85   16.67
  -3  13  13   30.31   27.50
   3  13 -13   44.64   16.15
  -3 -13 -13   20.71   23.45
  -3 -13 -12  206.38   27.78
  -3  13  12  192.94   30.49
   3  13 -12  241.70   20.07
  -3 -13 -11   28.21   22.76
  -3 -13 -11   59.27   17.00
   3  13 -11   55.60   15.71
  -3 -13 -10   56.90   22.60
  -3 -13 -10   28.60   17.30
   3  13 -10   27.76   15.32
  -3 -13  -9   33.89   22.27
  -3 -13  -9   53.59   17.52
   3 -13   9   48.86   17.73
   3  13  -9   96.14   16.14
   3 -13   8  256.05   22.97
   3  13  -8  348.97   21.79
  -3 -13  -8  292.61   29.78
  -3 -13  -8  291.94   24.53
  -3 -13  -7   53.83   23.47
  -3 -13  -7   45.98   17.72
   3 -13   7   43.34   15.40
   3  13  -7   36.22   14.61
  -3 -13  -6  -23.89   23.08
  -3 -13  -6    9.10   17.64
   3 -13   6   32.12   14.83
   3  13  -6    9.40   13.89
   3  13  -5   -3.36   13.85
  -3 -13  -5   10.93   21.71
  -3 -13  -5    0.79   17.49
   3 -13   5   39.81   13.91
  -3 -13  -4   64.91   22.38
  -3 -13  -4  121.18   20.87
   3 -13   4   96.53   14.79
   3 -13   3   45.92   12.55
  -3 -13  -3   56.58   19.12
  -3 -13  -2   47.34   19.78
   3 -13   2   59.21   12.01
   3  13  -2   51.77   14.33
  -3 -13  -1   66.08   20.24
   3 -13   1   74.33   11.73
  -3 -13  -1   50.27   22.56
   3 -13   0  278.22   15.71
  -3 -13   0  245.77   28.24
  -3 -13   0  279.68   26.86
   3  13   0  280.94   19.31
  -3 -13   1   86.70   22.69
   3 -13  -1   92.41   10.06
   3  13   1  109.50   14.66
  -3 -13   1  118.81   22.91
   3 -13  -2   35.83    6.69
   3  13   2   54.13   13.12
  -3 -13   2   66.56   21.55
  -3 -13   2   44.73   21.34
  -3 -13   3   62.61   21.03
   3  13   3   43.53   12.94
  -3 -13   3   63.37   22.40
  -3 -13   4  125.94   23.71
  -3 -13   4  126.91   23.43
  -3 -13   5   18.12   20.98
  -3 -13   5  -12.43   22.26
  -3 -13   6    4.52   20.88
  -3 -13   6    9.56   21.71
  -3 -13   6   20.85   17.44
  -3 -13   7   30.45   21.94
  -3 -13   7   40.56   18.21
  -3 -13   7   45.75   24.02
  -3 -13   8  293.87   25.43
  -3  13  -8  254.34   22.67
  -3 -13   8  294.67   30.57
  -3 -13   8  254.20   28.00
  -3 -13   9  104.10   26.26
  -3 -13   9  100.57   21.03
  -3 -13   9   79.67   24.43
  -3 -13  10   65.87   23.16
  -3 -13  10    1.17   24.87
  -3 -13  10   26.49   20.24
  -3 -13  11   28.99   23.74
   3 -13 -11   49.78   13.93
  -3 -13  12  225.25   28.51
  -3 -13  12  225.21   26.90
  -3 -13  13   84.07   23.93
  -3 -13  13   34.24   23.18
  -3 -13  14  -28.48   23.56
  -3 -13  14    1.28   25.16
  -3 -13  14   11.94   22.83
  -3 -13  15   21.59   22.93
  -3 -13  15   -5.20   27.55
  -3 -13  15   19.60   23.89
  -3 -13  16  169.07   27.66
  -3 -13  16  251.82   30.53
  -3 -13  17   41.37   23.13
  -3 -13  17   44.29   26.13
  -3 -13  18   32.61   23.35
  -3 -14 -16   25.41   25.50
   3 -14  16    7.16   23.87
  -3 -14 -15   87.98   26.60
   3 -14  15   51.65   23.89
  -3 -14 -14   18.48   25.98
   3 -14  14   75.93   22.66
  -3 -14 -13  100.75   27.04
   3 -14  13  101.92   23.18
  -3 -14 -12   18.83   24.51
   3 -14  12    9.80   20.11
  -3 -14 -11  163.89   28.44
   3 -14  11  136.52   22.01
  -3  14  11  124.67   30.52
   3 -14  10   88.83   20.19
  -3 -14 -10   87.89   19.82
  -3 -14 -10   40.20   25.84
   3  14 -10   69.48   15.97
  -3 -14  -9  115.27   20.28
  -3 -14  -9   94.58   26.40
   3 -14   9   94.87   19.43
   3  14  -9   92.32   16.79
  -3 -14  -8   16.21   18.36
   3  14  -8   36.54   15.56
  -3 -14  -8   -3.39   23.39
   3 -14   8   25.65   16.66
  -3 -14  -7  140.25   25.95
  -3 -14  -7   78.22   20.48
   3 -14   7  106.58   17.73
  -3 -14  -6   98.72   25.48
   3 -14   6  100.76   16.86
  -3 -14  -6   95.55   21.05
  -3 -14  -5   67.11   25.39
   3 -14   5   29.94   14.81
  -3 -14  -5   19.85   19.90
  -3 -14  -4   26.81   23.96
  -3 -14  -4   11.13   20.60
   3 -14   4   26.11   13.89
  -3 -14  -3  106.94   22.30
   3 -14   3   61.84   14.12
   3  14  -3  105.79   16.68
   3 -14   2   95.98   13.71
   3  14  -2   92.22   15.39
  -3 -14  -2  116.45   22.55
  -3 -14  -1   50.98   24.81
   3  14  -1   53.53   14.51
  -3 -14  -1   74.65   23.55
  -3 -14   0    9.52   23.71
   3  14   0   26.76   13.41
  -3 -14   0   26.71   21.48
  -3 -14   1   68.10   24.91
   3  14   1   85.07   14.23
  -3 -14   1   83.15   23.00
  -3 -14   2   81.49   24.27
   3  14   2   92.87   14.24
  -3 -14   2   72.11   23.21
  -3 -14   3   51.64   24.86
  -3 -14   3   79.05   24.61
  -3 -14   4   13.70   23.22
  -3 -14   4   38.46   22.62
  -3 -14   5  101.54   25.13
  -3 -14   5   52.90   24.75
  -3 -14   6   78.15   25.61
  -3 -14   6   86.53   25.19
  -3 -14   7   81.63   25.42
  -3 -14   7   89.78   25.83
  -3 -14   8    8.16   25.30
  -3 -14   8   55.18   25.13
  -3 -14   8   38.81   19.85
  -3 -14   9   93.07   26.86
  -3 -14   9   85.08   22.05
  -3 -14   9   28.70   23.58
   3 -14  -9   49.08   16.07
  -3 -14  10   79.36   28.15
  -3 -14  10   36.16   20.85
  -3 -14  10   34.72   25.33
  -3 -14  11  117.14   29.28
  -3 -14  11  141.97   27.12
  -3 -14  11  133.92   24.14
  -3 -14  12    3.57   25.53
  -3 -14  12   34.33   22.99
  -3 -14  13  115.88   26.16
  -3 -14  13  164.22   28.47
  -3 -14  14  103.95   26.27
  -3 -14  14   61.98   26.11
  -3 -14  15   59.93   25.86
  -3 -14  15   56.79   26.36
  -3 -14  16   29.47   25.13
  -3 -14  17   67.72   25.99
   3 -15  14    7.36   22.24
   3 -15  13   39.08   21.50
   3 -15  12   37.31   21.46
   3 -15  11   20.60   19.42
   3 -15  10   20.20   19.83
  -3 -15  -8   25.27   20.94
  -3 -15  -7   24.76   20.71
  -3 -15  -6   14.12   21.07
  -3 -15  -5  113.51   23.34
  -3 -15  -4   29.47   21.87
  -3 -15  -4   26.92   24.80
  -3 -15  -3   99.61   23.81
  -3 -15  -2    9.43   22.47
  -3 -15  -1   85.86   26.29
  -3 -15  -1   64.07   24.23
  -3 -15   0  -13.75   24.63
  -3 -15   0   35.01   24.32
  -3 -15   1   55.20   25.96
  -3 -15   1   77.85   25.06
  -3 -15   2    3.78   25.78
  -3 -15   2   30.36   24.49
  -3 -15   3   97.26   27.73
  -3 -15   3  105.23   26.67
  -3 -15   4   63.20   27.26
  -3 -15   4   64.69   25.61
  -3 -15   5  112.65   29.41
  -3 -15   5  180.58   28.68
  -3 -15   6   -9.18   26.50
  -3 -15  10   23.12   21.54
  -3 -15  11   -2.67   22.29
  -3 -15  12   14.78   23.86
  -3 -15  13   37.36   24.71
  -3 -16  -6   57.28   22.62
  -3 -16  -5   42.54   23.11
  -3 -16  -4   43.21   24.44
  -3 -16  -3    3.81   23.92
  -3 -16  -2   46.13   25.14
  -3 -16  -1   65.30   25.57
  -3 -16   0   49.45   25.43
  -3  16  -1   61.19   26.23
   3 -16  -5   43.18   19.22
  -4   0   0  354.11   16.16
  -4   0   1   51.89    5.77
  -4   0  -1   38.08    5.24
   4   0   1   33.07    5.49
   4   0  -2 1323.82   49.50
   4   0   2 1319.03   49.76
  -4   0  -2 1348.17   49.67
  -4   0  -3   66.25    6.34
   4   0  -3   51.14    6.32
   4   0   3   47.89    6.42
   4   0   3   62.88    6.21
   4   0  -4  955.50   37.28
  -4   0  -4 1011.83   37.60
   4   0   4  949.68   37.71
   4   0   4  988.43   37.34
   4   0   5   32.62    5.75
  -4   0   5   58.82    6.21
   4   0  -5   39.00    6.66
  -4   0  -5   32.48    5.44
   4   0   5   39.00    6.62
   4   0   5   50.07    6.12
   4   0  -5   57.35    6.46
  -4   0   6 3358.56  116.01
   4   0  -6 3285.63  116.17
   4   0   6 3090.21  115.61
   4   0  -6 3345.72  115.75
   4   0  -6 3274.05  116.38
   4   0   6 3228.60  116.00
   4   0   7  682.97   25.16
   4   0  -7  620.06   27.22
   4   0  -7  692.26   27.53
   4   0  -7  655.91   26.94
   4   0  -7  603.22   26.87
   4   0   7  662.15   26.56
   4   0  -7  651.63   26.51
  -4   0  -7  664.99   27.50
   4   0   8   34.25    6.18
   4   0   8   25.85    3.74
  -4   0   8   23.04    7.21
   4   0  -8   21.10    7.31
   4   0  -8   21.79    5.71
   4   0  -8   29.89    6.84
   4   0  -8   29.73    6.62
  -4   0  -8   30.45    7.36
   4   0  -9    6.15    5.74
   4   0   9    7.30    5.73
   4   0  -9   13.47    6.59
  -4   0   9    8.10    7.45
   4   0   9   11.74    3.12
   4   0  -9    7.15    6.98
  -4   0  -9    5.29    7.25
   4   0  -9    4.26    6.04
   4   0 -10 1766.02   64.77
  -4   0  10 1684.91   66.35
   4   0 -10 1814.86   66.56
  -4   0  10 1748.71   67.23
   4   0  10 1799.71   64.93
   4   0 -10 1815.59   66.42
  -4   0 -10 1787.69   66.49
   4   0 -10 1769.97   65.11
  -4   0 -11   66.60   10.10
  -4   0  11   67.50   10.11
   4   0 -11   82.78   10.48
  -4   0  11   78.85    9.40
   4   0 -11   69.93    7.66
   4   0 -11   77.54    7.86
   4   0 -11   69.69    9.01
   4   0  11   74.88    7.80
   4   0 -12   45.70    8.95
   4   0 -12   48.00    6.64
  -4   0  12   39.22    9.05
  -4   0  12   36.11    9.17
   4   0 -12   19.01    9.46
   4   0  12   30.41    6.95
   4   0  12   43.36    7.55
  -4   0 -12   22.78    9.51
  -4   0  13    9.01    8.74
  -4   0  13    2.40    8.39
   4   0 -13   19.20    9.08
   4   0 -13   14.79    6.73
   4   0  13    9.50    6.84
  -4   0 -13   10.12    9.90
  -4   0  14 2006.59   78.90
   4   0 -14 2052.06   77.24
   4   0 -14 2039.68   74.97
  -4   0  14 1928.33   77.53
  -4   0 -14 1945.41   77.88
   4   0 -15   14.30    6.85
  -4   0  15   22.30   10.62
  -4   0  15    8.83   10.57
  -4   0 -15   25.77   12.18
   4   0 -15   24.73   10.27
   4   0 -15   12.76   10.62
   4   0 -15   12.56   10.69
   4   0  15   32.30    7.51
  -4   0 -15   31.19   11.97
   4   0 -16   36.05   11.39
   4   0 -16   40.53   11.19
   4   0  16   29.96    5.63
  -4   0  16   31.25   12.13
   4   0 -16   25.92   11.82
  -4   0 -16   28.02   13.35
  -4   0  16   32.22   10.41
   4   0 -16   32.66    7.30
  -4   0 -16   27.23   12.33
   4   0  16   33.78    7.32
   4   0 -17    0.72    6.48
   4   0  17    7.71    6.66
  -4   0  17   -0.70   11.69
   4   0 -17    1.32   11.99
   4   0 -17    0.62   10.90
   4   0  17   12.73    5.41
  -4   0  17   -0.56   10.55
  -4   0 -17   11.95   12.98
   4   0 -18  970.46   43.21
   4   0 -18  910.30   43.46
  -4   0  18  995.38   44.67
  -4   0  18  943.40   42.19
   4   0  18 1018.98   36.79
   4   0 -18  988.35   37.36
  -4   0 -18  967.54   43.47
   4   0  18 1015.35   37.54
   4   0  19  128.06    8.97
   4   0 -19  134.54   16.67
   4   0 -19  117.37   15.41
  -4   0  19  153.89   15.48
  -4   0  19  139.61   17.61
   4   0 -19  133.36    9.18
  -4   0 -19  131.54   16.80
   4   0 -20   18.13   13.53
  -4   0  20    8.01   14.26
  -4   0  20   15.36   12.71
   4   0 -21   80.12   15.36
  -4   0  21   55.13   14.28
  -4   0  21   69.41   17.58
   4   0  21   81.07    9.26
   4   0 -22  414.39   25.31
  -4   0  22  387.17   27.95
   4   0  22  395.85   17.97
  -4   0  23   10.85   17.82
   4   0 -23   26.70   15.27
   4   0  23   57.06    8.69
   4   0  24    4.54    7.58
  -4   0  24    5.62   18.58
   4   0 -24    4.98   15.73
   4   0 -25   27.41   16.77
  -4   0  25   54.25   20.80
   4   0  25   13.82    7.60
   4   0 -26   57.42   19.12
  -4   0  26   54.97   20.27
  -4   0  27   15.42   21.12
   4   0 -27   24.84   18.91
   4   0 -28   72.09   20.98
  -4   0  28   84.47   23.57
   4   0 -29   23.82   20.46
  -4   0  29   24.87   23.98
  -4   0  30    8.83   24.14
   4   0 -30   17.97   20.35
  -4   0  31   43.73   24.69
  -4   0  32   15.88   26.19
   4   1 -30  142.22   22.50
  -4   1  30  156.94   27.33
   4   1 -29   14.41   19.30
  -4   1  29    9.88   22.04
   4   1 -28   68.97   19.46
  -4   1  28   56.14   21.89
  -4   1  27   97.18   22.91
   4   1 -27   91.47   19.91
   4   1 -26  173.38   21.02
  -4   1  26  167.86   21.43
  -4   1  26  155.11   23.30
   4   1 -25   81.42   18.75
  -4   1  25   83.42   18.80
  -4   1  25  112.11   20.64
   4   1 -24   87.98   18.21
  -4   1  24   98.57   18.81
  -4   1  24  108.28   19.83
   4   1 -23  217.64   21.76
  -4   1  23  236.23   22.15
   4   1 -23  245.89   21.29
  -4   1  23  210.55   21.20
  -4   1  22  367.70   24.11
   4   1 -22  310.05   23.22
  -4   1  22  343.68   24.98
   4   1 -22  348.35   24.61
   4  -1  21  124.03    8.07
   4   1 -21  150.46   17.19
  -4   1  21  154.37   17.83
   4  -1  21  135.51   10.67
  -4   1  21  134.65   18.06
   4   1 -20   23.74   13.67
  -4   1  20   36.63   14.59
   4  -1  20   22.95    7.75
   4  -1  20    5.17    4.29
  -4   1  20   20.48   13.80
   4  -1  20   17.76    6.24
   4   1 -19  299.04   20.23
  -4   1  19  302.15   20.24
   4  -1  19  265.15   14.07
  -4   1  19  326.68   20.92
   4  -1  19  234.98   11.18
   4  -1  19  272.63   13.31
   4   1 -18   71.30   14.36
   4   1 -18   64.30    7.56
   4  -1  18   64.78    8.17
  -4   1  18   64.01   13.49
  -4   1  18   71.36   13.91
   4  -1  18   54.63    5.88
   4   1 -18   77.50   12.48
   4   1 -18   63.55   13.46
   4  -1  18   63.14    8.13
  -4  -1 -18   49.96   14.77
   4   1 -17  806.51   31.11
   4   1 -17  807.00   36.80
   4  -1  17  785.36   31.42
  -4   1  17  819.38   36.93
   4   1 -17  755.08   34.63
   4  -1  17  849.41   32.03
  -4   1  17  778.98   36.20
  -4  -1 -17  775.73   36.75
  -4   1  16  119.23   13.77
  -4   1  16   75.11   12.47
   4   1 -16   99.09   12.82
   4  -1  16   98.66    9.46
  -4  -1 -16   83.34   14.14
   4   1 -16   96.58    8.68
   4   1 -16  106.49   13.78
  -4  -1 -16   88.52   14.29
  -4   1  15  981.20   40.79
  -4   1  15  905.01   40.36
   4   1 -15  933.93   40.75
  -4  -1 -15  929.90   40.89
  -4  -1 -15  820.45   40.34
   4   1 -15  988.93   36.49
   4   1 -15  970.87   36.51
   4   1 -15  958.82   39.29
   4   1 -14   40.97    7.14
  -4   1  14   50.84   11.34
   4   1 -14   62.65    7.78
   4   1 -14   51.22   11.05
  -4   1  14   51.92   11.03
   4   1 -14   47.49   10.94
  -4  -1 -14   56.64   12.12
  -4  -1 -14   60.09   12.54
  -4   1  13  418.18   21.51
  -4   1  13  412.34   21.30
   4   1 -13  355.81   21.04
   4   1 -13  374.25   20.20
  -4  -1 -13  354.52   21.39
  -4  -1 -13  388.98   21.62
   4   1 -13  415.78   18.22
   4   1 -13  417.51   18.07
   4   1 -12   37.78    6.92
   4   1 -12   48.15   10.14
  -4   1  12   40.52    9.25
  -4   1  12   42.31    8.95
   4   1 -12   44.19    9.56
  -4   1  12   44.70    7.20
  -4  -1 -12   33.07   10.54
   4   1 -12   38.93    8.81
   4   1 -12   44.58    7.48
  -4  -1 -12   35.35   10.74
  -4   1  11  302.64   16.72
   4   1 -11  291.13   15.92
  -4   1  11  285.78   16.72
   4   1 -11  294.33   17.32
   4   1 -11  281.83   14.38
  -4   1  11  292.78   14.78
   4   1 -11  287.62   16.63
  -4  -1 -11  302.24   17.45
   4   1 -11  286.15   14.69
  -4  -1 -11  259.76   16.93
   4   1 -10  686.89   29.71
   4   1 -10  690.35   28.47
   4   1 -10  706.48   30.13
  -4   1  10  692.94   30.16
  -4   1  10  726.77   28.92
   4   1 -10  707.40   30.51
  -4  -1 -10  766.88   31.33
   4   1 -10  694.19   28.75
  -4  -1 -10  756.27   31.18
   4   1  -9  847.05   33.44
   4   1  -9  832.31   34.09
  -4  -1  -9  889.10   35.41
   4   1  -9  884.63   34.86
  -4  -1  -9  877.11   35.42
   4   1  -9  804.27   33.54
  -4   1   9  860.89   33.71
   4   1  -8  214.77   12.25
  -4  -1  -8  183.44   12.86
   4   1  -8  210.06   13.14
  -4   1   8  216.01   11.70
   4   1  -8  215.67   11.86
  -4  -1  -8  195.42   12.80
   4   1  -8  216.10   11.59
  -4   1   7 1446.37   53.64
  -4   1   7 1356.00   54.50
   4   1  -7 1430.28   53.78
  -4  -1  -7 1445.64   54.74
   4   1  -7 1451.81   53.89
   4   1  -7 1413.28   53.44
  -4  -1  -7 1489.91   54.89
   4   1  -7 1452.89   54.61
   4   1  -7 1482.25   53.91
   4   1  -6 1214.45   46.79
  -4   1   6 1220.26   46.91
   4   1  -6 1176.14   46.23
  -4  -1  -6 1292.37   47.41
   4   1  -6 1194.71   46.37
  -4   1   6 1201.03   46.04
   4   1  -6 1149.80   45.74
   4  -1   6 1231.84   44.72
   4  -1   6 1323.62   45.89
   4   1  -5  616.71   24.85
   4  -1   5  579.05   23.60
   4   1  -5  614.41   25.35
  -4   1   5  605.54   24.80
  -4   1   5  610.21   25.44
   4  -1   5  587.54   24.01
   4  -1   4  397.82   17.81
  -4   1   4  461.62   19.58
   4  -1   4  450.54   19.02
   4   1  -4  424.53   18.94
   4  -1   4  427.31   18.14
   4   1  -3  584.24   27.22
   4  -1   3  756.78   27.20
   4  -1   3  767.19   27.87
   4  -1   3  750.66   27.34
  -4   1   3  595.06   27.49
   4  -1   2 2752.03   94.02
   4   1  -2 2592.01   94.48
   4  -1   2 2636.23   94.39
  -4   1   2 2565.23   94.57
   4  -1   1 1231.42   18.16
   4  -1   1 1225.32   17.46
  -4   1   0  592.49   24.37
   4   1   1    0.65    3.21
  -4   1  -1 1380.71   19.97
   4   1   2 2559.34   40.30
   4  -1  -2 2594.46   39.58
  -4   1  -2 2565.65   39.84
   4   1   3  653.80   25.73
   4   1   3  657.56   25.92
  -4   1  -3  684.82   25.88
   4   1   4  365.07   16.52
   4   1   4  351.82   17.53
  -4   1  -4  358.88   17.24
  -4   1  -4  370.66   16.89
   4  -1  -4  420.06   17.46
   4   1   4  371.62   17.16
   4   1   5  709.51   27.65
   4  -1  -5  718.22   28.56
   4  -1  -5  763.96   28.80
   4   1   5  686.69   28.28
  -4   1  -5  691.90   28.77
   4   1   5  718.47   29.14
  -4   1  -5  692.19   28.31
   4   1   5  681.33   28.61
   4   1   6 1362.74   48.50
  -4  -1   6 1281.74   50.46
   4  -1  -6 1232.45   49.44
  -4   1  -6 1317.72   50.12
  -4   1  -6 1392.73   49.75
   4   1   6 1361.78   49.63
   4   1   6 1372.94   50.39
   4  -1  -6 1210.13   49.31
   4   1   6 1404.79   50.38
   4  -1  -7 1467.00   54.36
  -4  -1   7 1450.29   55.99
  -4   1  -7 1502.49   54.27
   4  -1  -7 1465.33   54.20
  -4   1  -7 1325.99   54.60
   4   1   7 1462.86   54.87
   4   1   7 1456.61   54.04
   4   1   7 1453.18   52.55
  -4  -1   7 1476.17   55.32
   4  -1  -7 1512.17   55.15
  -4  -1   8  197.32   12.39
  -4  -1   8  196.82   12.83
   4  -1  -8  209.03   11.60
   4  -1  -8  200.23   11.72
   4  -1  -8  221.41   12.73
   4  -1  -8  200.90   12.23
  -4   1  -8  177.61   12.66
   4   1   8  179.35   11.81
  -4   1  -8  168.47   11.26
   4   1   8  163.85   10.77
  -4   1  -8  171.17   10.82
  -4   1  -9  942.31   33.71
   4  -1  -9  837.13   33.88
  -4  -1   9  871.26   34.01
  -4  -1   9  832.52   34.93
   4  -1  -9  827.13   32.45
  -4   1  -9  931.70   32.97
   4  -1  -9  829.35   33.73
   4   1   9  861.10   33.25
   4   1   9  858.68   32.66
   4   1  10  632.99   26.11
  -4  -1  10  621.35   27.25
  -4  -1  10  604.79   28.69
  -4   1 -10  649.83   26.16
   4  -1 -10  646.80   27.83
   4  -1 -10  619.07   25.95
   4  -1 -10  589.37   27.54
   4   1  10  656.09   26.71
  -4   1 -10  655.34   27.19
   4  -1 -11  246.13   15.73
  -4  -1  11  266.12   15.05
   4   1  11  246.09   13.73
  -4  -1  11  246.68   16.39
  -4   1 -11  269.43   13.70
   4  -1 -11  256.93   13.51
   4   1  11  288.43   14.41
  -4   1 -11  266.05   15.43
   4  -1 -11  268.02   16.22
   4  -1 -12   38.31    7.19
   4  -1 -12   37.82    9.35
  -4  -1  12   34.58    9.53
  -4  -1  12   28.67    8.09
   4  -1 -12   52.15   10.52
   4   1  12   34.22    6.78
   4  -1 -12   26.85    9.29
  -4   1 -12   39.32    9.77
   4   1  12   32.95    7.04
  -4  -1  13  512.87   23.98
  -4  -1  13  490.07   26.11
   4   1  13  503.28   21.98
   4  -1 -13  535.12   24.87
   4   1  13  538.30   22.42
  -4   1 -13  473.14   24.10
   4  -1 -13  525.11   25.61
   4  -1 -13  506.07   21.91
   4   1  14   42.63    7.54
   4   1  14   35.28    7.48
   4  -1 -14   50.72   10.21
  -4  -1  14   41.30    9.15
   4   1  14   45.74    3.97
  -4  -1  14   55.58   11.39
  -4   1 -14   51.86   11.05
   4  -1 -15  990.22   43.12
  -4  -1  15 1015.18   44.59
   4   1  15 1041.82   39.17
  -4  -1  15 1011.81   41.49
  -4   1 -15  994.82   42.60
   4   1  15 1024.16   39.08
   4  -1 -16  115.97   14.15
   4   1  16  101.95    9.50
  -4  -1  16   91.78   14.45
  -4  -1  16   98.37   11.28
  -4   1 -16   87.00   13.93
   4   1  16  101.35    8.89
   4   1  17  753.57   28.97
  -4  -1  17  722.95   35.94
  -4  -1  17  754.70   32.30
   4  -1 -17  710.56   29.15
   4  -1 -17  678.06   33.56
   4  -1 -17  731.31   34.52
  -4   1 -17  728.80   33.89
   4  -1 -18   54.01   12.26
   4  -1 -18   64.20   13.58
  -4  -1  18   51.50   10.64
  -4  -1  18   70.20   15.56
   4  -1 -18   48.65    7.64
  -4   1 -18   38.74   13.20
   4  -1 -19  221.93   19.33
  -4  -1  19  209.65   15.68
   4  -1 -19  219.43   18.25
   4  -1 -19  218.40   11.89
  -4   1 -19  190.69   18.12
  -4  -1  19  196.36   19.49
   4  -1 -20   19.02    6.54
   4  -1 -20    9.21   12.97
   4  -1 -20   22.46   13.32
  -4  -1  20   13.10   10.47
  -4  -1  20   28.79   15.68
  -4   1 -20   11.71   14.27
   4   1  21  125.68   13.97
  -4  -1  21   98.22   19.25
   4  -1 -21  122.46   16.54
  -4  -1  21  105.98   13.23
   4  -1 -21  104.09    7.73
   4   1  22  321.88   20.69
  -4  -1  22  308.97   19.87
   4  -1 -22  368.78   23.84
  -4  -1  22  297.90   26.51
   4   1  23  183.52   14.26
  -4  -1  23  160.62   15.44
   4  -1 -23  206.65   19.44
  -4  -1  23  176.68   22.77
  -4  -1  24   53.11   13.06
   4  -1 -24   98.73   17.35
  -4  -1  24   86.37   20.79
   4   1  24   85.18   11.83
  -4  -1  25  123.80   23.52
   4  -1 -25  100.49   17.86
   4   1  25  118.87   12.77
   4   1  26  160.51   14.01
   4  -1 -26  189.63   20.89
  -4  -1  26  158.90   24.84
   4  -1 -27   60.31   19.09
  -4  -1  27   90.07   24.08
  -4  -1  28   19.33   23.78
   4  -1 -29   13.16   19.61
  -4  -1  29   22.14   24.70
   4  -1 -30  106.25   22.01
  -4  -1  30   80.90   27.66
  -4  -1  31    9.69   25.82
  -4   2  30   27.39   23.13
   4   2 -30   27.54   19.13
  -4   2  29  166.32   24.34
   4   2 -29  144.89   21.88
  -4   2  29  109.83   23.66
   4   2 -28  156.77   21.66
  -4   2  28  141.19   23.18
  -4   2  28  154.32   24.16
  -4   2  27  222.47   24.76
   4   2 -27  219.23   22.90
  -4   2  27  218.28   24.77
   4   2 -26   30.81   17.63
  -4   2  26   39.19   20.21
  -4   2  26   27.97   19.05
   4   2 -25  484.45   29.54
  -4   2  25  500.27   30.38
  -4   2  25  454.32   30.91
   4   2 -24  194.33   20.61
  -4   2  24  153.97   19.77
  -4   2  24  153.60   20.96
   4   2 -23  168.83   19.48
  -4   2  23  166.23   20.52
  -4   2  23  159.46   19.25
   4   2 -22  162.28   19.10
  -4   2  22  154.70   19.17
  -4   2  22  175.31   18.87
   4   2 -21  473.81   26.35
   4  -2  21  363.76   19.98
   4   2 -21  436.27   25.93
  -4   2  21  463.67   25.84
  -4   2  21  449.08   26.87
   4  -2  21  377.24   17.16
   4   2 -20  263.51   20.70
   4  -2  20  233.12   14.63
   4   2 -20  254.46   20.05
  -4   2  20  221.83   19.12
  -4   2  20  217.91   20.18
   4   2 -20  237.10   17.64
   4  -2  20  219.33   12.51
   4   2 -19   27.22   13.51
   4   2 -19   27.72   13.33
   4  -2  19   40.07    9.21
  -4   2  19   21.12   12.88
  -4   2  19   23.46   13.78
   4   2 -19    9.44   12.01
   4  -2  19   51.81    8.12
  -4   2  18  141.31   16.29
   4   2 -18  147.94   16.58
   4   2 -18  133.83   16.43
  -4   2  18  145.72   15.30
   4   2 -18  144.76   10.04
   4   2 -18  146.98   14.60
   4   2 -17  670.78   32.97
  -4   2  17  700.29   31.68
   4   2 -17  651.06   32.81
  -4   2  17  668.77   32.64
   4   2 -17  687.29   30.48
  -4  -2 -17  606.39   32.54
   4   2 -17  681.61   27.13
   4   2 -16  218.60   17.49
  -4   2  16  233.09   16.32
  -4  -2 -16  202.45   17.56
   4   2 -16  205.61   15.45
   4   2 -16  203.50   12.17
  -4  -2 -16  167.76   17.98
  -4   2  16  208.82   17.22
   4   2 -16  183.30   16.82
  -4   2  16  229.37   13.00
   4   2 -15  451.43   24.97
  -4  -2 -15  442.48   24.17
  -4   2  15  456.21   24.80
   4   2 -15  442.22   24.57
  -4   2  15  475.49   23.38
   4   2 -15  463.42   22.87
  -4  -2 -15  372.89   24.22
  -4   2  15  455.75   20.60
   4   2 -15  457.73   20.07
   4   2 -15  450.21   19.82
   4   2 -14  323.70   15.70
   4   2 -14  324.90   15.86
  -4   2  14  318.69   18.35
  -4   2  14  338.39   20.21
   4   2 -14  343.22   18.95
  -4   2  14  321.59   16.43
  -4  -2 -14  284.79   19.35
   4   2 -14  316.09   19.83
   4   2 -14  334.03   20.23
  -4  -2 -14  278.29   19.92
   4   2 -14  321.03   20.17
   4  -2  13  310.74   12.58
   4   2 -13  352.29   20.01
  -4   2  13  361.78   18.80
   4   2 -13  364.74   20.42
  -4   2  13  385.87   20.24
   4   2 -13  343.41   18.83
  -4   2  13  359.25   16.93
  -4  -2 -13  355.16   20.23
  -4  -2 -13  350.68   20.64
   4   2 -13  346.32   16.52
   4   2 -13  384.83   16.63
   4   2 -12  271.59   15.67
  -4   2  12  295.56   14.57
   4   2 -12  290.42   16.69
   4   2 -12  275.30   17.50
  -4   2  12  279.51   15.75
  -4  -2 -12  254.38   17.15
  -4   2  12  294.30   17.53
   4   2 -12  280.43   14.26
   4  -2  12  244.70   10.56
  -4  -2 -12  215.63   17.16
   4   2 -12  292.47   14.14
   4   2 -11 1507.00   56.56
   4   2 -11 1444.96   57.68
   4  -2  11 1464.87   52.08
   4   2 -11 1455.09   54.83
  -4  -2 -11 1513.75   57.35
   4   2 -11 1478.94   55.96
  -4  -2 -11 1515.61   57.96
   4   2 -11 1473.49   54.78
  -4   2  11 1479.57   55.30
  -4   2  10  242.70   13.47
   4   2 -10  230.91   15.10
   4   2 -10  241.55   14.93
   4  -2  10  248.88   10.41
   4   2 -10  231.18   12.98
  -4  -2 -10  279.60   15.94
   4   2 -10  225.68   13.60
   4   2 -10  260.26   13.28
  -4  -2 -10  216.37   15.60
   4   2  -9  120.43    9.33
  -4   2   9  117.11    9.50
   4   2  -9  124.90    9.51
   4  -2   9  146.81    7.17
  -4  -2  -9  146.04   11.75
   4   2  -9  111.42   10.51
   4   2  -9  138.50    9.55
  -4   2   8  279.59   15.47
   4   2  -8  271.93   15.18
  -4   2   8  274.97   13.91
   4  -2   8  223.29   11.18
   4   2  -8  285.36   15.42
   4   2  -8  276.26   13.77
   4   2  -8  281.26   13.91
  -4  -2  -8  230.09   14.98
   4   2  -8  273.79   13.77
   4   2  -7 4059.77  143.87
   4   2  -7 4082.80  145.37
   4  -2   7 3959.89  142.00
  -4   2   7 4072.03  144.23
   4   2  -7 4335.84  145.06
  -4   2   7 4109.07  145.45
  -4  -2  -7 3917.86  145.26
   4   2  -7 4205.55  143.93
   4   2  -7 4071.49  144.10
   4   2  -6  359.27   18.42
  -4   2   6  372.35   17.77
   4   2  -6  367.73   17.45
   4  -2   6  450.70   16.33
  -4   2   6  371.26   18.57
   4   2  -6  383.05   17.83
   4   2  -6  374.72   18.52
  -4   2   5  215.62   12.60
  -4   2   5  212.37   11.89
   4  -2   5  212.27   10.56
   4   2  -5  227.46   12.15
   4   2  -5  222.47   11.84
   4  -2   5  226.27   10.89
   4   2  -4  782.89   31.95
   4  -2   4  819.27   30.96
  -4   2   4  882.62   33.14
   4  -2   4  808.64   30.94
  -4   2   3 3181.02  108.18
   4  -2   3 3023.04  107.01
   4  -2   3 2941.64  106.27
   4  -2   3 2981.76  106.40
   4   2  -2  606.85   25.36
  -4   2   2  612.68   24.14
   4  -2   2  544.74   22.92
   4  -2   2  542.60   22.77
   4   2  -1 3333.89  117.09
  -4   2   1 3394.93  115.87
   4  -2   1 3114.69  114.86
   4  -2   1 3270.86  114.95
  -4   2   1 3211.29  115.87
   4  -2   0   52.02    6.37
   4   2   0   66.79    7.45
   4  -2   0   64.38    6.02
  -4   2   0   62.02    6.35
  -4   2   0   75.19    6.71
   4   2   1 3229.00  116.22
   4   2   1 3321.98  116.67
   4  -2  -1 3126.12  115.38
  -4   2  -1 3296.16  115.44
  -4   2  -1 3346.67  116.21
  -4   2  -2  662.40   26.97
   4   2   2  659.77   27.36
  -4  -2   2  686.16   28.06
   4   2   2  656.99   27.11
   4   2   2  625.85   26.92
  -4   2  -2  668.46   26.17
   4   2   3 2645.24   95.11
  -4  -2   3 2702.03   96.06
  -4   2  -3 2659.53   94.85
   4   2   3 2563.03   95.12
   4   2   3 2638.98   94.81
   4   2   4  895.08   34.69
  -4  -2   4  932.98   36.25
  -4   2  -4  873.02   34.91
  -4   2  -4  905.61   34.77
   4   2   4  887.72   35.45
   4   2   4  897.18   35.35
   4   2   4  873.18   35.24
  -4  -2   5  259.18   14.32
   4   2   5  242.28   12.31
   4   2   5  242.83   13.52
   4   2   5  245.85   12.86
   4   2   5  255.76   13.59
   4  -2  -5  254.93   12.87
  -4   2  -5  241.69   12.98
  -4   2  -5  242.19   13.16
   4   2   5  259.64   13.72
  -4  -2   6  366.07   18.68
   4   2   6  388.75   16.60
  -4   2  -6  386.53   17.32
   4   2   6  372.76   17.20
   4  -2  -6  357.30   17.01
  -4  -2   6  337.97   18.74
  -4   2  -6  386.08   18.00
   4   2   6  391.45   18.08
   4   2   6  394.22   18.33
   4  -2  -7 4065.02  142.02
  -4  -2   7 4068.38  144.72
   4   2   7 3891.42  142.14
  -4  -2   7 4118.53  144.03
  -4   2  -7 3967.10  142.83
   4   2   7 4033.98  142.68
  -4   2  -7 3985.35  142.35
   4   2   7 4135.47  143.65
   4  -2  -8  313.51   15.19
  -4   2  -8  298.85   15.14
   4  -2  -8  328.46   15.32
  -4  -2   8  320.13   16.94
   4   2   8  305.83   15.50
   4   2   8  300.48   14.94
  -4  -2   8  310.21   17.72
  -4   2  -8  270.78   16.18
  -4   2  -8  306.09   14.98
  -4   2  -9  154.34    9.98
   4  -2  -9  140.22   10.15
  -4  -2   9  128.19   12.41
  -4  -2   9  148.24   11.74
   4   2   9  179.01   10.25
   4  -2  -9  131.62   11.70
  -4   2  -9  156.76   11.93
   4  -2  -9  125.60    9.73
  -4   2  -9  162.51   10.45
   4   2   9  161.56   10.47
   4  -2 -10  245.48   13.01
  -4  -2  10  203.00   15.92
  -4  -2  10  248.64   15.28
   4  -2 -10  247.91   15.22
   4   2  10  271.63   13.52
   4  -2 -10  236.92   15.05
  -4   2 -10  251.60   15.72
  -4   2 -10  242.65   13.73
   4   2  10  266.85   13.91
  -4   2 -10  268.09   13.61
   4  -2 -10  240.68   13.39
  -4  -2  11 1260.08   54.18
   4  -2 -11 1422.03   53.69
  -4  -2  11 1324.16   53.02
   4  -2 -11 1324.38   50.20
   4   2  11 1412.73   51.01
  -4   2 -11 1378.91   50.96
   4   2  11 1326.94   50.89
  -4   2 -11 1369.66   51.54
  -4   2 -12  297.62   14.79
  -4  -2  12  296.49   17.21
  -4  -2  12  267.59   18.85
   4  -2 -12  290.92   14.28
   4   2  12  303.14   14.86
   4  -2 -12  276.85   17.54
  -4   2 -12  265.72   16.09
   4   2  12  270.29   14.62
   4   2  13  381.18   18.03
   4  -2 -13  371.82   21.19
  -4  -2  13  358.43   20.12
  -4  -2  13  367.57   22.44
  -4   2 -13  398.58   18.17
   4   2  13  414.52   18.18
   4  -2 -13  367.58   17.21
  -4   2 -13  397.87   19.99
   4   2  14  293.35   15.19
   4  -2 -14  330.01   19.48
  -4   2 -14  301.59   15.27
  -4  -2  14  289.49   18.05
  -4  -2  14  260.78   19.83
  -4   2 -14  270.84   17.61
   4   2  14  327.65   15.74
   4  -2 -14  303.51   14.53
   4   2  15  440.47   19.58
  -4  -2  15  408.75   25.29
  -4   2 -15  447.04   19.59
  -4  -2  15  444.05   22.92
   4   2  15  412.33   19.18
   4  -2 -15  418.33   23.14
  -4   2 -15  394.58   22.14
   4   2  16  165.54   11.52
  -4  -2  16  183.14   14.81
  -4  -2  16  166.61   17.35
   4  -2 -16  189.78   16.11
  -4   2 -16  152.66   15.24
   4   2  17  642.87   26.86
  -4  -2  17  676.62   30.75
   4  -2 -17  740.49   32.56
  -4  -2  17  645.19   33.82
  -4   2 -17  564.99   30.28
   4  -2 -18  139.12   16.10
  -4  -2  18  150.90   14.61
  -4  -2  18  137.83   18.53
  -4   2 -18  141.72   16.18
   4   2  18  166.49   11.03
   4  -2 -19   31.07   13.56
   4   2  19   45.07    8.04
   4  -2 -19   24.63   13.11
  -4  -2  19   17.14   14.96
  -4  -2  19    8.63   11.25
  -4   2 -19   29.57   14.07
   4  -2 -20  179.13   18.18
  -4  -2  20  191.07   21.79
  -4  -2  20  189.24   16.68
   4  -2 -20  164.25   17.15
   4  -2 -20  165.38   11.28
   4   2  20  195.36   14.41
  -4   2 -20  153.65   17.32
  -4  -2  21  457.81   31.77
   4   2  21  444.20   24.03
   4  -2 -21  554.79   29.24
   4  -2 -21  535.84   28.12
  -4  -2  21  525.67   26.51
   4  -2 -21  486.97   20.50
   4   2  22  168.16   15.02
   4  -2 -22  169.11   18.18
  -4  -2  22  145.33   15.89
  -4  -2  22  144.64   22.50
   4  -2 -22  134.94    8.80
   4   2  23  167.26   15.82
  -4  -2  23  172.16   23.68
  -4  -2  23  182.69   17.32
   4  -2 -23  173.20   18.78
  -4  -2  24  174.49   24.93
   4  -2 -24  190.76   19.46
  -4  -2  24  171.53   17.39
  -4  -2  25  466.01   34.34
  -4  -2  25  489.84   26.79
   4  -2 -25  490.76   28.23
   4   2  25  422.97   24.62
   4  -2 -26   53.05   17.04
  -4  -2  26   49.22   15.46
  -4  -2  26   50.94   24.81
   4   2  26   47.72   14.08
   4  -2 -27  183.37   20.37
  -4  -2  27  134.30   27.33
   4   2  27  121.56   15.77
   4  -2 -28  169.62   20.83
  -4  -2  28  130.45   27.70
  -4  -2  29  140.43   27.95
  -4  -2  30   -6.34   27.05
  -4   3  32  138.00   28.36
  -4   3  31   40.34   23.80
   4   3 -30   -0.72   19.99
  -4   3  30   44.80   23.33
  -4   3  29   72.92   23.82
   4   3 -29   68.12   19.81
   4   3 -28  289.96   24.88
  -4   3  28  259.99   29.14
   4   3 -27  158.48   21.14
  -4   3  27  154.66   21.05
  -4   3  27  170.38   25.08
  -4   3  26   45.87   17.84
  -4   3  26   30.02   21.04
   4   3 -26   52.66   18.43
   4   3 -25  192.61   21.58
  -4   3  25  225.11   24.75
  -4   3  25  200.22   20.70
  -4   3  24  346.43   24.45
  -4   3  24  375.30   28.60
   4   3 -24  366.64   26.09
  -4   3  23  527.84   28.54
   4   3 -23  503.56   29.78
  -4   3  23  434.15   30.47
  -4   3  22  262.78   20.56
  -4   3  22  268.98   23.49
   4   3 -22  249.06   21.50
   4  -3  21   20.74   10.98
  -4   3  21   34.94   13.32
  -4   3  21   11.18   16.37
   4   3 -21    7.13   13.12
   4  -3  21   35.04    8.38
   4   3 -21   25.94   15.16
   4   3 -20  209.03   19.53
   4   3 -20  197.03   12.15
   4  -3  20  177.42   14.73
  -4   3  20  245.99   21.24
  -4   3  20  229.96   17.60
   4   3 -20  231.76   17.25
   4   3 -19  763.89   36.27
   4   3 -19  792.83   33.56
  -4   3  19  741.23   34.05
  -4   3  19  736.43   30.57
  -4   3  19  743.39   37.02
   4   3 -19  728.92   29.70
   4   3 -18  303.72   21.96
  -4   3  18  319.30   19.57
   4   3 -18  306.39   21.54
  -4   3  18  326.07   17.09
   4   3 -18  308.15   15.82
  -4   3  18  294.65   22.40
   4   3 -18  333.60   19.41
  -4   3  17  101.16   12.39
  -4   3  17   83.78   10.12
   4   3 -17   92.26   14.30
   4   3 -17  116.56   15.20
  -4   3  17  103.30   15.97
   4   3 -17  104.82   12.98
   4   3 -17   90.19    9.35
  -4  -3 -16  624.65   24.71
   4   3 -16  619.91   31.42
  -4  -3 -16  646.31   32.16
   4   3 -16  643.16   29.04
  -4  -3 -16  622.86   30.50
  -4   3  16  629.63   28.56
  -4   3  16  565.38   30.89
   4   3 -16  635.60   30.96
  -4   3  16  634.66   27.23
   4   3 -16  642.15   26.31
  -4  -3 -15  468.54   19.59
   4   3 -15  511.90   26.28
   4   3 -15  417.00   25.21
   4   3 -15  466.38   23.45
  -4   3  15  444.18   22.56
  -4   3  15  447.10   26.01
   4   3 -15  486.07   21.07
  -4  -3 -15  465.71   24.70
  -4  -3 -15  436.67   26.00
  -4   3  15  469.06   21.80
  -4  -3 -14  826.97   30.61
   4   3 -14  784.68   36.11
   4   3 -14  720.94   34.95
  -4   3  14  757.94   32.43
   4   3 -14  783.05   31.58
   4   3 -14  771.55   33.58
  -4   3  14  780.45   36.23
   4   3 -14  714.80   34.97
  -4  -3 -14  838.37   35.46
  -4  -3 -14  811.18   36.46
  -4  -3 -13  755.05   26.42
   4   3 -13  755.36   32.02
  -4   3  13  759.98   28.27
   4   3 -13  727.78   31.12
  -4   3  13  742.78   31.84
   4   3 -13  738.02   27.25
  -4  -3 -13  774.28   31.02
   4   3 -13  779.37   29.54
  -4  -3 -12  266.15   13.48
   4   3 -12  239.85   17.48
   4  -3  12  234.58   10.73
   4   3 -12  274.48   17.15
   4   3 -12  255.14   14.02
   4   3 -12  286.08   16.52
  -4   3  12  276.37   14.86
  -4  -3 -12  290.76   17.43
  -4  -3 -11  432.84   19.10
   4   3 -11  411.39   21.98
   4   3 -11  427.88   19.95
   4   3 -11  445.37   21.56
   4   3 -11  413.61   19.17
  -4   3  11  413.67   20.01
  -4  -3 -11  415.38   21.71
   4   3 -11  425.97   22.96
  -4   3  10  371.71   18.43
   4   3 -10  379.30   21.27
  -4  -3 -10  375.52   17.58
   4   3 -10  376.18   17.94
   4   3 -10  388.60   20.35
   4   3 -10  362.80   19.28
  -4  -3 -10  394.93   20.46
  -4  -3  -9 1147.34   44.93
   4   3  -9 1213.99   47.45
   4   3  -9 1169.15   46.22
   4   3  -9 1213.92   45.04
   4   3  -9 1136.39   47.36
  -4  -3  -9 1171.04   47.31
  -4   3   9 1233.48   48.00
   4   3  -9 1164.07   47.19
  -4   3   9 1236.05   46.18
  -4  -3  -8 1879.93   71.40
  -4   3   8 2007.10   72.58
   4   3  -8 1923.80   73.27
   4   3  -8 1938.37   72.60
  -4   3   8 2025.59   74.06
  -4  -3  -8 1903.51   73.16
   4   3  -8 2047.56   72.73
   4   3  -8 1976.09   71.25
  -4  -3  -7   76.41    8.04
  -4   3   7   80.90    8.24
   4   3  -7   77.66    7.11
  -4   3   7   74.55    9.25
   4  -3   7   79.67    5.70
   4   3  -7   64.69    8.59
  -4  -3  -6  966.91   36.37
   4   3  -6  906.75   36.84
  -4   3   6  927.20   37.50
  -4   3   6  905.92   36.54
   4  -3   6  898.71   33.88
  -4  -3  -5 3609.64  128.75
  -4   3   5 3636.18  129.14
  -4   3   5 3691.72  129.62
   4   3  -5 3627.95  129.08
   4  -3   5 3565.99  126.54
  -4  -3  -4 1821.84   66.64
   4   3  -4 1809.19   66.35
   4   3  -4 1778.53   67.04
  -4   3   4 1876.66   67.06
   4  -3   4 1749.28   64.47
   4  -3   4 1793.95   63.92
  -4  -3  -3  962.34   38.67
   4   3  -3  974.49   38.11
   4   3  -3  918.38   38.43
   4  -3   3  997.95   36.84
   4  -3   3  992.25   36.01
  -4   3   3 1007.59   38.72
   4   3  -2  178.72   11.48
   4   3  -2  197.59   11.65
   4   3  -2  166.04   10.97
  -4   3   2  166.08   10.59
   4  -3   2  151.30    9.56
   4   3  -1 1332.75   50.12
   4   3  -1 1317.76   49.15
   4  -3   1 1261.49   47.90
   4   3  -1 1330.99   49.54
  -4   3   1 1336.41   48.95
  -4  -3  -1 1239.86   49.94
   4  -3   1 1268.41   47.28
   4   3   0 3358.31  119.14
   4   3   0 3312.22  118.58
   4   3   0 3258.86  118.00
   4   3   0 3299.53  118.25
  -4   3   0 3288.60  117.79
  -4  -3   0 3338.23  119.54
   4  -3   0 3243.92  117.33
   4  -3   0 3407.63  116.66
   4   3   1 1122.06   45.22
   4   3   1 1144.26   45.95
   4   3   1 1215.81   46.48
   4  -3  -1 1214.60   45.52
  -4   3  -1 1207.05   46.36
   4  -3  -1 1285.84   44.44
  -4  -3   1 1235.59   47.17
  -4   3  -1 1170.24   45.16
  -4  -3   1 1257.70   47.35
  -4  -3   2  153.22   11.39
   4   3   2  153.36   10.29
  -4   3  -2  165.53    9.52
   4   3   2  147.75   10.30
   4  -3  -2  169.02    9.86
  -4  -3   2  165.91   11.44
   4   3   2  155.65    9.40
  -4   3  -2  152.57   10.47
   4   3   3 1024.50   40.11
  -4  -3   3  993.56   41.34
  -4   3  -3 1058.50   39.16
   4   3   3 1014.73   40.12
  -4   3  -3 1040.02   38.96
  -4   3  -3 1081.50   40.62
   4   3   3 1023.71   38.97
   4   3   3 1028.82   40.38
   4   3   4 1632.78   59.12
   4   3   4 1589.84   60.29
  -4   3  -4 1639.84   59.03
   4   3   4 1606.34   60.45
  -4  -3   4 1757.91   62.38
  -4   3  -4 1598.97   59.67
  -4   3  -4 1648.85   60.83
   4   3   4 1601.08   60.59
  -4  -3   5 3456.95  125.46
   4  -3  -5 3429.62  122.36
   4   3   5 3391.25  121.70
   4   3   5 3429.13  123.44
  -4  -3   5 3462.91  125.13
  -4   3  -5 3469.63  123.76
  -4   3  -5 3571.42  123.04
   4   3   5 3555.31  123.70
  -4  -3   6  859.30   36.61
   4   3   6  902.83   34.68
   4  -3  -6  890.75   33.54
  -4  -3   6  839.86   36.09
  -4   3  -6  864.05   34.70
  -4   3  -6  829.36   34.26
   4   3   6  875.97   32.40
   4   3   6  860.98   34.64
  -4   3  -7   99.14    8.57
   4   3   7   96.30    8.90
   4   3   7  106.22    6.19
   4  -3  -7   84.35    7.69
  -4  -3   7   90.33   10.44
  -4  -3   7   86.63   10.63
  -4   3  -7  125.38    9.84
   4   3   7   94.98    9.03
   4   3   8 1821.06   69.30
  -4   3  -8 1880.31   69.38
   4   3   8 1852.17   66.24
  -4  -3   8 2044.32   72.03
   4  -3  -8 1965.90   68.43
  -4  -3   8 1884.02   72.22
  -4   3  -8 1841.61   69.78
   4   3   8 1865.25   69.27
   4   3   9 1157.31   45.51
   4  -3  -9 1177.19   44.74
   4   3   9 1193.17   45.60
  -4  -3   9 1266.03   48.35
   4  -3  -9 1182.13   47.23
   4  -3  -9 1250.08   44.78
  -4   3  -9 1101.60   46.26
  -4   3  -9 1250.63   44.66
  -4   3  -9 1154.94   45.43
  -4  -3   9 1118.21   48.36
   4   3  10  417.29   19.72
   4  -3 -10  438.67   21.78
   4   3  10  413.87   19.67
  -4  -3  10  415.84   22.84
   4  -3 -10  422.95   18.93
  -4   3 -10  408.20   19.58
   4  -3 -10  430.36   18.85
  -4   3 -10  465.11   19.30
  -4  -3  10  408.93   22.26
  -4  -3  11  406.69   21.72
   4   3  11  395.60   18.60
   4  -3 -11  427.68   21.55
   4   3  11  385.59   18.61
   4  -3 -11  385.86   17.57
  -4  -3  11  377.85   22.20
  -4   3 -11  369.70   18.37
  -4   3 -11  402.46   18.55
  -4  -3  12  224.34   17.71
  -4   3 -12  227.65   13.02
   4   3  12  221.60   13.41
  -4  -3  12  218.23   15.91
   4  -3 -12  225.78   12.04
  -4   3 -12  216.98   13.64
  -4  -3  13  643.55   33.28
  -4   3 -13  710.22   28.77
   4   3  13  695.66   28.84
  -4  -3  13  678.25   31.94
   4  -3 -13  676.30   27.20
  -4   3 -13  706.52   29.48
   4   3  14  740.95   29.40
   4  -3 -14  690.58   32.16
  -4  -3  14  684.89   32.45
   4  -3 -14  684.83   27.28
  -4   3 -14  729.01   30.44
  -4   3 -14  705.75   29.12
  -4  -3  14  618.76   33.98
   4  -3 -15  462.47   18.96
   4  -3 -15  425.22   24.15
   4   3  15  466.59   21.20
  -4  -3  15  387.77   26.03
  -4   3 -15  452.77   20.82
  -4   3 -15  462.40   22.81
  -4  -3  15  457.40   25.01
   4  -3 -16  672.92   32.33
   4   3  16  701.40   28.72
  -4  -3  16  596.08   34.30
  -4   3 -16  697.87   28.25
  -4  -3  16  681.13   32.53
  -4   3 -16  661.62   30.60
  -4  -3  17  135.61   17.75
  -4   3 -17  140.56   10.78
   4  -3 -17  132.62   15.20
  -4  -3  17  123.54   15.28
  -4   3 -17  142.50   14.48
   4   3  17  144.41   11.65
   4  -3 -18  407.67   22.71
   4   3  18  399.36   17.64
   4   3  18  374.73   17.83
  -4   3 -18  402.92   16.97
  -4   3 -18  378.56   21.40
  -4  -3  18  352.82   21.75
   4   3  19  811.15   32.74
   4   3  19  820.62   32.48
   4   3  19  850.85   31.72
  -4  -3  19  666.46   39.40
  -4  -3  19  718.82   36.33
   4  -3 -19  750.79   36.55
  -4   3 -19  725.55   35.53
   4  -3 -20  234.17   19.22
   4   3  20  215.51   14.95
   4   3  20  216.58   14.13
  -4  -3  20  257.70   19.57
  -4  -3  20  274.07   25.33
   4   3  20  201.98   13.11
  -4   3 -20  200.61   18.70
   4   3  21   39.53    8.60
   4  -3 -21   39.52   14.78
   4  -3 -21   26.13   13.85
   4   3  21   29.99   10.57
  -4  -3  21   24.02   17.49
  -4  -3  21   28.40   13.88
   4   3  21   40.76    9.53
  -4   3 -21   51.92   15.46
   4   3  22  282.48   16.61
   4  -3 -22  245.76   21.39
   4  -3 -22  226.25   20.00
  -4  -3  22  233.01   19.92
   4  -3 -22  186.44   12.28
  -4  -3  22  211.41   25.25
   4  -3 -23  535.05   28.19
  -4  -3  23  449.43   33.76
  -4  -3  23  531.50   28.56
   4  -3 -23  446.06   19.27
  -4  -3  24  325.15   23.70
   4  -3 -24  378.98   24.49
   4  -3 -25  174.88   20.14
  -4  -3  25  153.20   26.90
  -4  -3  25  166.63   19.36
   4  -3 -26   80.97   18.18
   4   3  26   82.16   16.65
  -4  -3  26   38.27   16.92
  -4  -3  26   52.85   25.04
   4  -3 -27  172.10   20.65
  -4  -3  27  179.01   29.18
   4   3  27  180.63   19.38
  -4  -3  28  259.79   32.37
   4  -3 -28  277.24   23.33
   4  -3 -29   59.94   19.00
  -4  -3  29   42.24   28.07
  -4  -3  30    8.06   28.13
  -4   4  31   58.23   26.33
  -4   4  30   70.62   26.02
   4   4 -29   92.90   21.20
  -4   4  29   94.84   26.18
   4   4 -28  330.35   26.68
  -4   4  28  340.81   31.91
   4   4 -27  174.53   22.16
  -4   4  27  159.63   26.38
   4   4 -26   28.06   18.37
  -4   4  26   -4.89   21.96
   4   4 -25   72.95   18.64
  -4   4  25   81.72   16.23
  -4   4  25   67.14   22.14
  -4   4  24  605.91   30.80
  -4   4  24  581.36   36.36
   4   4 -24  608.83   33.16
  -4   4  23   39.78   14.14
   4   4 -23   54.74   16.91
  -4   4  23   59.42   20.02
   4   4 -22   73.07   17.15
  -4   4  22   51.74   19.41
   4   4 -22   84.24   14.20
  -4   4  22   54.21   13.80
   4   4 -21  263.95   21.79
   4  -4  21  254.47   18.45
  -4   4  21  288.62   19.16
  -4   4  21  264.65   15.90
   4   4 -21  309.67   19.57
  -4   4  21  259.29   24.45
  -4  -4 -20  519.34   22.94
  -4   4  20  596.42   27.57
   4  -4  20  585.91   27.47
  -4   4  20  591.04   33.31
   4   4 -20  588.37   27.65
  -4   4  20  597.25   25.99
   4   4 -20  576.25   31.11
   4   4 -20  558.36   24.23
  -4  -4 -19   87.08    9.43
   4   4 -19  126.39   16.75
  -4   4  19  105.09   11.79
  -4   4  19  113.22   17.83
  -4   4  19   98.40   12.58
   4   4 -19  103.58   13.88
   4   4 -19  111.32   10.40
  -4   4  18   62.20   16.06
  -4  -4 -18   36.72    8.42
   4   4 -18   25.52    8.42
   4   4 -18   54.62   14.65
   4   4 -18   54.95   12.12
  -4   4  18   43.44   10.22
  -4   4  17  131.82   12.18
  -4  -4 -17  132.45   10.63
   4   4 -17  118.67   15.68
   4   4 -17  125.25   14.12
   4   4 -17  109.68   10.58
  -4   4  17  134.36   17.90
  -4   4  16  333.93   18.52
  -4  -4 -16  358.21   21.88
   4   4 -16  364.82   22.71
  -4   4  16  363.92   24.44
   4   4 -16  370.79   20.05
  -4  -4 -16  390.08   17.59
   4   4 -15   46.56   12.68
  -4   4  15   44.88    9.69
  -4  -4 -15   28.53    8.50
   4   4 -15   42.05   11.29
  -4   4  15   31.81   14.26
   4   4 -15   43.23    8.51
  -4  -4 -15   22.85   12.30
  -4  -4 -14  110.60   10.82
   4   4 -14  122.01   14.45
   4   4 -14  104.68   12.78
   4  -4  14  110.11    7.23
  -4   4  14  120.30   11.39
  -4   4  14  116.98   16.10
  -4  -4 -14  116.95   14.47
  -4  -4 -13   18.47    8.36
   4  -4  13   29.47    5.56
   4   4 -13   15.34   10.35
   4   4 -13   21.10   11.21
  -4  -4 -13   16.82   11.64
  -4   4  13    7.30    8.77
   4   4 -12  573.06   27.58
  -4   4  12  530.92   24.63
   4   4 -12  576.45   25.33
  -4  -4 -12  511.00   25.90
  -4  -4 -12  476.38   23.36
   4   4 -11  259.84   17.66
   4   4 -11  242.13   16.38
   4   4 -11  252.56   15.83
  -4   4  11  226.96   15.05
  -4  -4 -11  274.94   17.44
  -4  -4 -11  273.83   15.00
  -4  -4 -11  234.25   17.40
   4   4 -11  248.36   13.92
   4   4 -10  250.60   13.30
   4   4 -10  239.81   15.60
  -4  -4 -10  251.01   14.82
   4   4 -10  224.05   16.62
   4   4 -10  240.94   15.90
  -4   4  10  254.83   17.77
  -4  -4 -10  271.83   16.62
  -4  -4 -10  263.66   15.96
   4   4 -10  232.92   16.26
  -4  -4 -10  253.31   17.44
  -4   4  10  233.57   15.06
  -4   4   9  107.14   11.62
  -4  -4  -9   73.37    9.60
   4   4  -9   99.34   10.92
  -4  -4  -9   73.99   11.05
  -4  -4  -9   67.11   10.05
   4   4  -9   78.36   10.19
  -4  -4  -9   54.80   11.01
   4   4  -9   88.18    7.67
   4   4  -8 1608.47   58.94
   4   4  -8 1609.36   61.54
   4   4  -8 1479.60   61.80
  -4   4   8 1581.22   62.65
   4   4  -8 1593.40   61.92
  -4  -4  -8 1718.19   62.16
  -4  -4  -8 1662.88   60.88
  -4  -4  -8 1647.26   62.64
   4   4  -7  499.47   21.30
   4   4  -7  510.53   24.31
   4   4  -7  524.79   24.75
  -4   4   7  541.95   25.16
  -4  -4  -7  489.47   24.29
  -4  -4  -7  534.21   23.83
   4   4  -7  510.51   23.84
  -4  -4  -6  541.12   24.42
   4   4  -6  529.35   24.12
  -4   4   6  577.96   25.90
   4   4  -6  560.71   25.32
   4   4  -6  573.46   25.46
  -4  -4  -6  485.36   24.63
  -4  -4  -5 1100.08   43.11
   4   4  -5 1045.41   42.42
   4   4  -5 1088.45   43.56
   4   4  -5 1091.97   43.30
  -4   4   5 1135.18   43.97
  -4  -4  -5 1091.92   44.19
  -4  -4  -4 3740.12  135.65
   4   4  -4 3780.66  134.72
  -4   4   4 3868.88  136.06
   4   4  -4 3804.96  135.62
   4   4  -4 3759.55  135.68
  -4  -4  -3 2011.82   71.89
   4   4  -3 1937.15   71.29
   4   4  -3 1851.16   70.00
   4   4  -3 1839.91   70.97
  -4   4   3 1903.39   71.39
   4  -4   3 1934.49   67.39
  -4  -4  -2  654.88   27.10
  -4  -4  -2  689.44   27.16
   4   4  -2  567.17   25.44
   4   4  -2  542.26   24.42
   4   4  -2  584.86   26.23
  -4   4   2  593.99   26.03
  -4  -4  -1  344.66   19.17
   4   4  -1  401.51   18.92
   4   4  -1  361.27   16.87
  -4   4   1  373.90   18.23
   4   4  -1  394.28   18.38
  -4  -4  -1  372.28   19.45
   4   4  -1  421.88   18.79
   4   4  -1  380.14   19.13
   4   4   0 4128.95  147.29
   4   4   0 4163.59  149.66
   4   4   0 4328.01  149.13
   4   4   0 4129.33  148.40
  -4   4   0 4246.99  148.52
   4   4   0 4241.02  148.74
  -4  -4   0 4136.97  150.25
   4   4   1  234.11   13.91
   4   4   1  219.54   13.66
  -4   4  -1  227.55   12.60
   4  -4  -1  239.94   10.57
   4   4   1  231.01   13.37
  -4  -4   1  243.93   14.72
   4   4   1  203.87   11.15
   4   4   1  236.28   12.59
   4   4   2  576.33   25.16
   4   4   2  610.51   25.17
  -4   4  -2  590.78   23.69
   4   4   2  619.03   23.85
   4  -4  -2  503.32   21.57
   4   4   2  605.81   24.69
  -4  -4   2  515.54   25.36
   4   4   3 2075.02   75.66
   4   4   3 2064.49   74.22
  -4  -4   3 2023.51   77.27
  -4   4  -3 2015.51   74.14
   4   4   3 2040.18   75.20
  -4   4  -3 2068.48   73.80
  -4  -4   3 2103.56   77.06
   4   4   4 3635.95  131.33
  -4  -4   4 3837.34  133.48
  -4   4  -4 3704.58  129.68
   4   4   4 3714.50  131.00
  -4   4  -4 3612.58  129.80
  -4  -4   4 3635.00  132.71
  -4  -4   5 1039.71   43.05
   4   4   5 1013.98   40.45
   4   4   5 1063.96   40.99
  -4   4  -5 1067.79   39.90
  -4  -4   5 1007.20   42.19
  -4   4  -5 1048.89   39.02
   4   4   6  488.31   22.54
  -4  -4   6  540.93   24.12
   4  -4  -6  527.65   20.76
  -4  -4   6  554.87   25.06
  -4   4  -6  471.42   20.02
   4   4   6  484.04   21.96
   4   4   6  467.09   22.69
  -4   4  -6  472.42   21.58
   4   4   7  673.85   28.08
   4  -4  -7  646.21   26.00
  -4  -4   7  678.89   30.32
   4   4   7  642.92   27.45
  -4   4  -7  638.77   27.57
   4   4   7  679.44   28.89
  -4  -4   7  663.33   29.21
   4  -4  -8 1495.97   55.68
  -4   4  -8 1543.64   57.85
  -4  -4   8 1552.72   60.71
   4   4   8 1616.87   57.45
  -4  -4   8 1528.01   60.31
  -4  -4   8 1449.73   58.66
   4   4   9   38.76    7.99
  -4  -4   9   62.05   11.01
   4  -4  -9   64.66    6.94
  -4  -4   9   57.67   10.30
  -4  -4   9   50.40    9.12
  -4  -4  10  195.44   16.58
   4   4  10  236.27   13.58
   4  -4 -10  242.19   12.22
  -4  -4  10  187.49   16.03
  -4   4 -10  232.42   14.06
  -4   4 -10  242.84   12.14
  -4   4 -11  269.79   13.60
   4  -4 -11  249.20   17.36
  -4   4 -11  242.39   14.96
   4  -4 -11  260.07   13.55
   4   4  11  268.08   14.48
  -4  -4  11  255.78   17.73
  -4  -4  11  242.68   18.33
  -4   4 -12  474.95   23.09
   4  -4 -12  540.83   21.76
   4   4  12  513.69   22.77
  -4  -4  12  533.73   28.33
  -4  -4  12  588.68   27.77
  -4   4 -12  480.73   22.12
  -4  -4  13   39.12   13.48
  -4   4 -13   22.76    8.15
   4   4  13   24.02    7.83
  -4  -4  13   31.41   11.86
   4  -4 -13   18.88    6.37
  -4   4 -13   39.92    8.71
  -4   4 -14  123.50   11.37
   4  -4 -14  138.81   13.77
   4   4  14  115.30   10.15
  -4  -4  14  111.41   16.41
  -4   4 -14  110.59   10.60
   4  -4 -14  110.91    8.29
  -4  -4  14  126.06   14.97
   4  -4 -15   38.70   11.82
   4   4  15   26.46    6.34
  -4  -4  15   58.29   13.63
  -4  -4  15   57.65   14.77
   4   4  15   30.78    8.11
  -4   4 -15   25.66    8.27
   4  -4 -15   46.06    6.17
  -4   4 -15   29.90    9.81
   4  -4 -16  378.43   23.02
  -4   4 -16  437.42   20.12
   4   4  16  406.73   18.14
   4   4  16  440.17   19.48
  -4  -4  16  364.73   26.40
   4   4  16  406.37   20.10
  -4  -4  16  379.00   24.31
  -4   4 -16  414.05   21.38
   4  -4 -17   93.72   14.03
   4   4  17   91.70    8.90
   4   4  17  104.22    9.87
  -4  -4  17   81.15   17.32
  -4  -4  17   66.51   14.36
  -4   4 -17  112.45   10.74
  -4   4 -17  110.51   12.88
   4   4  18   46.55    8.11
   4  -4 -18   42.75   13.34
  -4   4 -18   35.37    8.90
  -4  -4  18   44.88   17.01
   4   4  18   44.36    8.69
  -4  -4  18   82.36   14.73
  -4   4 -18   29.84   11.76
   4   4  19   84.96    9.77
   4  -4 -19   92.29   15.63
   4   4  19  105.15   10.04
  -4  -4  19  110.93   19.41
  -4   4 -19  101.24   10.67
  -4  -4  19  108.36   16.44
  -4   4 -19   94.66   14.32
   4   4  20  622.38   26.04
   4  -4 -20  595.96   31.13
  -4  -4  20  542.13   35.35
   4   4  20  630.16   25.34
  -4   4 -20  579.18   25.60
  -4  -4  20  599.10   32.39
  -4   4 -20  570.41   29.83
   4  -4 -21  252.78   20.89
  -4  -4  21  209.57   24.00
  -4  -4  21  247.53   21.56
  -4   4 -21  198.88   19.05
   4  -4 -22   41.74   15.93
   4   4  22   73.63    9.55
  -4  -4  22   61.71   20.43
  -4  -4  22   91.66   17.80
  -4   4 -22   53.59   16.01
  -4  -4  23   39.06   21.99
   4  -4 -23   85.47   16.26
  -4  -4  23   50.17   17.32
   4   4  23   57.36    9.49
  -4  -4  24  598.53   34.57
  -4  -4  24  538.13   39.41
  -4  -4  25   60.45   25.65
   4  -4 -25   45.09   17.12
  -4  -4  25   56.78   19.00
   4  -4 -26   26.14   16.91
  -4  -4  26    5.18   23.52
  -4  -4  26   17.37   17.63
   4  -4 -27  156.76   20.29
  -4  -4  27  159.25   28.86
  -4  -4  27  191.92   22.04
   4   4  27  156.30   21.13
   4  -4 -28  262.14   23.41
  -4  -4  28  281.09   34.61
   4   4  28  311.34   24.77
  -4  -4  29   69.31   29.48
  -4   5  30   34.57   27.03
  -4   5  29  102.37   28.06
   4   5 -29  101.64   21.77
   4   5 -28   30.65   20.00
  -4   5  28   61.88   25.38
[truncated: 536,614 more chars]
